# Supplementary material for: Multi-Omics Analysis Provides Insights into Developmental Tepal Coloration in Gloriosa superba ‘Passion Flame’
Source: Plants (Basel). 2026 Jan 12;15(2):235. doi: 10.3390/plants15020235 (PMC12844690; doi:10.3390/plants15020235)
Supplement: Supplementary file 1 [file plants-15-00235-s001.zip › Supplementary_Table.xlsx]

## Sheet:  Suppl Table1
Table S1. Summary of Flavonoids contents in Flame Lily Flower
Compounds	Q1 (Da)	Q3 (Da)	Molecular weight (Da)	Ionization model	S1	S2	S3	S4	Class II
Isosalipurposide (Phlorizin Chalcone)	435.13	273.09	434.121	[M+H]+	9	9	289951	296768	Chalcones
3,4,2',4',6'-Pentahydroxychalcone-4'-O-glucoside	449.11	287.06	450.116	[M-H]-	44857.3	1.19079e+06	1.62735e+07	1.87963e+07	Chalcones
Naringenin chalcone; 2',4,4',6'-Tetrahydroxychalcone	273.08	153.02	272.068	[M+H]+	79281.1	112511	228818	752559	Chalcones
3-Hydroxyphloretin-4'-O-glucoside	451.12	167.03	452.132	[M-H]-	559195	1.06178e+06	2.01372e+06	2.41241e+06	Chalcones
Dihydromarein	451.13	289.08	452.132	[M-H]-	412740	668860	1.21315e+06	1.59262e+06	Chalcones
Phloretin	273.08	167.03	274.084	[M-H]-	452429	549973	430034	800815	Chalcones
Sieboldin	451.12	289.07	452.132	[M-H]-	1.73568e+06	1.60537e+06	1.17507e+06	1.80844e+06	Chalcones
Carthamone	447.09	285.04	448.101	[M-H]-	1.82438e+07	1.56122e+07	1.45754e+07	1.09263e+07	Chalcones
2,4,2',4'-tetrahydroxy-3'-prenylchalcone	341.14	137.06	340.131	[M+H]+	89746.8	81642.9	56860	49246.6	Chalcones
Dihydrocharcone-4'-O-glucoside	435.13	273.08	436.137	[M-H]-	1.61124e+07	8.95659e+06	8.28224e+06	4.79751e+06	Chalcones
Phloretin-2'-O-glucoside (Phlorizin)	435.13	167.04	436.137	[M-H]-	1.28148e+07	6.93449e+06	6.05893e+06	3.73811e+06	Chalcones
6-C-Glucosyl-2-Hydroxynaringenin	449.11	269.05	450.116	[M-H]-	604244	2.16772e+06	2.84602e+07	5.84971e+07	Flavanones
Eriodictyol-8-C-glucoside	449.11	287.06	450.116	[M-H]-	377563	2.1871e+06	1.2997e+07	32453527	Flavanones
Choerospondin	433.11	271.06	434.121	[M-H]-	319187	337441	620877	1.11741e+07	Flavanones
dihydroluteolin	289.07	153.02	288.063	[M+H]+	13087.6	42895.4	295349	457797	Flavanones
2-hydroxynaringenin	287.06	125.03	288.063	[M-H]-	44352.8	237462	273402	1.51923e+06	Flavanones
Butin-7-O-glucoside	433.11	271.06	434.121	[M-H]-	117314	359840	1.42665e+06	3.97526e+06	Flavanones
Naringenin-4'-O-glucoside	433.12	271.06	434.121	[M-H]-	4.99575e+06	1.43366e+07	5.74861e+07	1.59196e+08	Flavanones
Isohemiphloin	433.11	313.07	434.121	[M-H]-	9868.31	10417.3	32098.6	269461	Flavanones
Eriodictyol-3'-O-glucoside	449.11	287.06	450.116	[M-H]-	3.89097e+06	3.94178e+06	1.55212e+07	5.30473e+07	Flavanones
Butin; 7,3',4'-Trihydroxyflavanone*	273.08	153.02	272.068	[M+H]+	85718.9	130085	336069	741778	Flavanones
Naringenin (5,7,4'-Trihydroxyflavanone)*	273.08	153.02	272.068	[M+H]+	114997	150322	324259	759734	Flavanones
Naringenin-7-O-glucoside (Prunin)	433.11	271.07	434.121	[M-H]-	4.6083e+06	4.67226e+06	1.98776e+07	2.3786e+07	Flavanones
Pinocembrin-7-O-rutinoside*	563.18	255.07	564.184	[M-H]-	21629	14643	26364.2	110315	Flavanones
Naringenin-7-O-Rutinoside(Narirutin)*	579.17	271.06	580.179	[M-H]-	478245	602358	1.15843e+06	2.41387e+06	Flavanones
Pinocembrin-7-O-neohesperidoside*	563.18	255.07	564.184	[M-H]-	20722.1	14519.3	23554.9	101218	Flavanones
Naringenin-7-O-Neohesperidoside(Naringin)*	579.17	271.06	580.179	[M-H]-	1.54818e+06	2.14428e+06	3.92999e+06	7.56104e+06	Flavanones
5,7,3',4',5'-Pentahydroxydihydroflavone	303.05	151.03	304.058	[M-H]-	95399.5	256943	185085	350996	Flavanones
Hesperetin	301.07	164.01	302.079	[M-H]-	3460.38	4603.52	7608.76	10541.9	Flavanones
Eriodictyol-7-O-(6''-O-galloyl)glucoside	601.12	439.09	602.127	[M-H]-	40059.1	49457.4	58816.4	108242	Flavanones
4'-Hydroxy-5,7-dimethoxyflavanone	299.09	119.05	300.1	[M-H]-	3164.39	5627.69	3504.26	7820.7	Flavanones
Hesperetin-5,7-di-O-glucoside	625.18	565.3	626.185	[M-H]-	45938.5	8103.68	27640.6	68250.8	Flavanones
Eriodictyol (5,7,3',4'-Tetrahydroxyflavanone)	287.06	135.05	288.063	[M-H]-	1.42051e+06	1.25952e+06	1.33791e+06	1.69931e+06	Flavanones
Hesperetin-7-O-rutinoside (Hesperidin)*	609.18	301.09	610.19	[M-H]-	269917	377719	281078	317094	Flavanones
Didymin (Isosakuranetin-7-O-rutinoside)	595.2	287.09	594.195	[M+H]+	309687	462683	393248	361082	Flavanones
Naringenin-7-O-Rutinoside-4'-O-glucoside	741.23	579.18	742.232	[M-H]-	44053.4	40460.7	36458.1	50257.4	Flavanones
Hesperetin-5-O-glucoside	463.12	301.07	464.132	[M-H]-	3.12437e+06	3.87183e+06	2.67502e+06	3.45791e+06	Flavanones
Hesperetin-7-O-neohesperidoside(Neohesperidin)*	609.18	301.07	610.19	[M-H]-	801108	1.06495e+06	793202	881680	Flavanones
O-MethylNaringenin-8-C-arabinoside	419.13	383.1	418.126	[M+H]+	16117.6	24766.3	16337.7	13923.6	Flavanones
Hesperetin-7-O-(6''-malonyl)glucoside	549.12	387.1	550.132	[M-H]-	266750	216822	216296	224617	Flavanones
Hesperetin-7-O-glucoside	465.14	303.09	464.132	[M+H]+	1.06202e+06	1.39884e+06	1.28957e+06	866871	Flavanones
3',5,5',7-Tetrahydroxyflavanone-7-O-glucoside	451.12	289.07	450.116	[M+H]+	6.96214e+07	6.53297e+07	5.72004e+07	4.24374e+07	Flavanones
Eriodictyol-7-O-glucoside	451.12	289.07	450.116	[M+H]+	6.74242e+07	6.56221e+07	5.18579e+07	3.8453e+07	Flavanones
Persicogenin (5,3'-dihydroxy-7,4'-dimethoxyflavanone)	317.1	167.04	316.095	[M+H]+	26434.3	24525.1	1990.76	3058.1	Flavanones
3,3',5-Trihydroxy-4',7-dimethoxyflavanone	333.1	167.03	332.09	[M+H]+	2.04182e+06	561332	46081.6	222299	Flavanones
Aromadendrin-7-O-glucoside	449.11	287.06	450.116	[M-H]-	1.0328e+06	2.1551e+06	1.99684e+07	5.02934e+07	Flavanonols
Aromadendrin (Dihydrokaempferol)	287.06	259.07	288.063	[M-H]-	360000	1.44018e+06	2.79637e+06	9.03483e+06	Flavanonols
3,5,7-Trihydroxyflavanone (Pinobanksin)	271.06	151	272.068	[M-H]-	411165	667503	1.43834e+06	4.22156e+06	Flavanonols
Fustin	287.06	149.02	288.063	[M-H]-	12700.9	15857.2	36670.3	83963.1	Flavanonols
Taxifolin-3'-O-glucoside	465.13	303.05	466.111	[M-H]-	123570	127262	131239	338311	Flavanonols
Taxifolin(Dihydroquercetin)	303.05	125.02	304.058	[M-H]-	6.13915e+06	1.04244e+07	1.03166e+07	1.49351e+07	Flavanonols
3-O-Acetylpinobanksin	313.07	253.05	314.079	[M-H]-	30587.9	35160	27998.2	38083.4	Flavanonols
Dihydromyricetin (Ampelopsin)	319.05	301.04	320.053	[M-H]-	24203	20795.4	14781.1	11252	Flavanonols
Dihydrokaempferol-3-O-glucoside	451.12	289.08	450.116	[M+H]+	119570	86476.9	75860.9	48552.5	Flavanonols
Dihydromyricetin-3-O-glucoside	481.14	319.08	482.106	[M-H]-	114719	120935	70898.3	9	Flavanonols
Pelargonidin-3-O-glucoside	433.11	271.06	433.113	[M]+	9	2.14921e+06	2.73726e+07	5.12484e+07	Anthocyanidins
Cyanidin-3-O-glucoside (Kuromanin)*	449.11	287.06	449.108	[M]+	9	692677	2.10333e+07	2.67333e+07	Anthocyanidins
Cyanidin-3-O-galactoside*	449.11	287.06	449.108	[M]+	9	1.61183e+06	1.5613e+07	1.665e+07	Anthocyanidins
Cyanidin 3-xyloside	419.1	287.06	419.097	[M]+	9	262333	4.65667e+06	4.76333e+06	Anthocyanidins
5-Hydroxy-6,7-dimethoxyflavone	297.07	254.07	298.084	[M-H]-	9	1586.45	9	3242.06	Flavones
Apigenin-7-O-rutinoside (Isorhoifolin)*	579.17	271.04	578.164	[M+H]+	5.99742e+06	1.12238e+07	1.74599e+07	3.02316e+07	Flavones
Apigenin-7-O-(6''-p-Coumaryl)glucoside	579.15	271.06	578.142	[M+H]+	5.477e+06	1.01514e+07	1.77882e+07	2.4648e+07	Flavones
Apigenin-7-O-neohesperidoside (Rhoifolin)*	579.17	271.07	578.164	[M+H]+	6.34496e+06	1.2667e+07	1.89897e+07	2.72039e+07	Flavones
Apigenin-7-O-(2''-glucosyl)arabinoside	565.16	271.6	564.148	[M+H]+	17726.7	33241	51420	69588.7	Flavones
Chrysoeriol-6,8-di-C-glucoside-7-O-glucoside	787.23	625.1	786.222	[M+H]+	21978.8	44426.2	29888.7	71295.1	Flavones
Tricetin (5,7,3',4',5'-Pentahydroxyflavone)	301.04	151	302.043	[M-H]-	312584	579518	569139	762166	Flavones
Vitexin-2''-O-rhamnoside	579.17	433.11	578.164	[M+H]+	2795.54	3480.24	3728.28	6660.69	Flavones
Diosmetin-7-O-rutinoside (Diosmin)*	609.18	301.08	608.174	[M+H]+	2.09643e+06	3.36196e+06	3.34541e+06	4.62025e+06	Flavones
Apigenin-6-C-glucoside-7-O-Sophoroside	757.22	433.4	756.211	[M+H]+	192006	195148	249844	416537	Flavones
Hispidulin-7-O-(6''-O-p-Coumaroyl)Glucoside	609.18	463.08	608.153	[M+H]+	35566.2	40140.9	54689.3	72963.3	Flavones
Chrysoeriol-7-O-glucoside	461.11	299.06	462.116	[M-H]-	1.00011e+06	1.26251e+06	1.64955e+06	1.99247e+06	Flavones
Diosmetin-7-O-Neohesperidoside (Neodiosmin)*	609.18	301.07	608.174	[M+H]+	1.34152e+06	1.96124e+06	1.99469e+06	2.67159e+06	Flavones
Apigenin-8-C-glucoside-7-O-Sophoroside	757.22	595.2	756.211	[M+H]+	306754	281681	385833	610013	Flavones
Luteolin-6,8-di-C-glucoside	611.16	593.15	610.153	[M+H]+	15024	35488.9	34025.5	28344.8	Flavones
Disporopsin	301.07	179.03	302.079	[M-H]-	67831.6	100027	120999	126361	Flavones
Apigenin-4'-O-rhamnoside	415.1	269.04	416.111	[M-H]-	41298	55570.8	121132	76124.1	Flavones
Luteolin-5,7-di-O-rutinoside	903.25	741.2	902.269	[M+H]+	20585.7	15825.1	20609.1	34622.2	Flavones
Acacetin-7-O-rutinoside (Linarin)	593.19	285.08	592.179	[M+H]+	6511.9	9533.5	4647.77	8605.85	Flavones
3',4',7-Trihydroxyflavone	271.06	243.06	270.053	[M+H]+	22399.6	31701.6	27398.2	29390.4	Flavones
Mearnsetin-3-O-glucoside	493.1	331.05	494.106	[M-H]-	595622	711351	950059	778155	Flavones
Luteolin-7-O-neohesperidoside (Lonicerin)	595.17	287.06	594.159	[M+H]+	9.68704e+06	1.08737e+07	9.3241e+06	1.13679e+07	Flavones
Apigenin; 4',5,7-Trihydroxyflavone	271.06	153.02	270.053	[M+H]+	307819	342401	295374	355329	Flavones
Apigenin-7-O-glucoside(Cosmosiin)	433.11	271.07	432.106	[M+H]+	1.36696e+08	1.61711e+08	1.86785e+08	1.5398e+08	Flavones
Apigenin-6-C-(2''-glucuronyl)xyloside	579.13	283.06	578.127	[M+H]+	12266.1	4552.3	15059.5	13494.3	Flavones
6-Hydroxyluteolin 5-glucoside	463.09	301.03	464.096	[M-H]-	2.83473e+06	3.04525e+06	2.72188e+06	2.94451e+06	Flavones
Chrysoeriol-7-O-rutinoside	607.17	299	608.174	[M-H]-	7.16219e+06	9.58579e+06	6.93337e+06	7.32539e+06	Flavones
Chrysoeriol-5-O-glucoside	461.11	299.1	462.116	[M-H]-	509722	720080	512449	502848	Flavones
5-Hydroxy-7,8,2',3'-Tetramethoxyflavone 5-Glucoside	521.16	359.11	520.158	[M+H]+	450900	408092	285392	429603	Flavones
6-Hydroxy-2'-methoxyflavone	267.07	252.04	268.074	[M-H]-	43525.6	43667.6	40652.8	39334.7	Flavones
Acacetin-7-O-galactoside*	447.13	285.08	446.121	[M+H]+	133978	83760.1	144878	114876	Flavones
Apigenin-6-C-(2''-glucuronyl)glucoside	609.14	489.1	608.138	[M+H]+	5.32817e+06	2.28028e+06	4.38305e+06	4.55491e+06	Flavones
Hypolaetin	301.04	149.02	302.043	[M-H]-	239769	241294	147653	199484	Flavones
Acacetin*	285.08	242.05	284.068	[M+H]+	36953.8	29806.2	46458.2	30313.9	Flavones
Apigenin-5-O-glucoside	433.11	271.06	432.106	[M+H]+	2.32959e+06	2.54707e+06	2.69778e+06	1.88105e+06	Flavones
Isoetin (5,7,2',4',5'-Pentahydroxyflavone)	301.04	149.03	302.043	[M-H]-	72929.3	82099.5	42156.3	58581.7	Flavones
Tangeretin (4',5,6,7,8-Pentamethoxyflavone)	373.13	343.09	372.121	[M+H]+	12070.6	12161.4	4696.15	9656.5	Flavones
Chrysoeriol-7,4'-di-O-glucoside	625.18	301.6	624.169	[M+H]+	1.24122e+07	1.79453e+07	1.68412e+07	9.74826e+06	Flavones
6-Hydroxyluteolin	301.04	255.02	302.043	[M-H]-	459956	432070	324876	353765	Flavones
Apigenin-7-O-glucoside-4'-O-rutinoside	739.21	269.2	740.216	[M-H]-	1.30226e+06	1.24666e+06	1.45027e+06	984332	Flavones
Hispidulin-8-C-(2''-O-glucosyl)glucoside	625.18	463.13	624.169	[M+H]+	2.90419e+07	3.22171e+07	3.67223e+07	2.13879e+07	Flavones
Isoetin-7-O-glucoside-2'-O-arabinoside	595.14	133.02	596.138	[M-H]-	230154	244560	219570	167826	Flavones
Isoscutellarein	287.06	153.01	286.048	[M+H]+	2.09074e+06	1.86464e+06	1.20171e+06	1.51579e+06	Flavones
Luteolin-7,3'-di-O-glucoside*	611.16	287.06	610.153	[M+H]+	3.71606e+08	370726538	3.31764e+08	2.67395e+08	Flavones
Tricin-4'-O-glucoside-7-O-glucoside	655.19	331.08	654.18	[M+H]+	60542.9	98296.5	9	43546.8	Flavones
Diosmetin-7-O-galactoside	463.12	301.07	462.116	[M+H]+	3.8918e+07	4.69184e+07	4.30117e+07	2.78359e+07	Flavones
Luteolin-3'-O-glucoside*	449.11	287.06	448.101	[M+H]+	1.44708e+06	1.38555e+06	1.27716e+06	1.0152e+06	Flavones
3'-O-Methyltricetin-7-O-glucoside	479.12	317.07	478.111	[M+H]+	215235	206629	171747	150292	Flavones
Luteolin-7-O-gentiobioside*	611.16	287.05	610.153	[M+H]+	3.38305e+08	3.24087e+08	3.06618e+08	2.35972e+08	Flavones
Hispidulin-7-O-glucoside(Homoplantaginin)	463.13	301.07	462.116	[M+H]+	4.12832e+07	4.65783e+07	4.27961e+07	2.84356e+07	Flavones
Tricin-5-O-Glucoside	491.12	329.1	492.127	[M-H]-	918867	1.54245e+06	428612	631993	Flavones
Chrysoeriol-7-O-rutinoside-5-O-glucoside	771.23	463.2	770.227	[M+H]+	79097	100915	76064.8	54344.9	Flavones
6-C-MethylKaempferol-3-glucoside	463.12	301.08	462.116	[M+H]+	3.9256e+07	4.76302e+07	4.19627e+07	2.66614e+07	Flavones
Luteolin (5,7,3',4'-Tetrahydroxyflavone)	285.04	151	286.048	[M-H]-	3.41785e+07	3.07698e+07	1.99346e+07	2.29703e+07	Flavones
Chrysoeriol-7-O-gentiobioside	625.18	301.07	624.169	[M+H]+	1.43429e+06	1.74683e+06	1.54638e+06	957203	Flavones
Luteolin-6-C-glucoside (Isoorientin)	447.09	357.06	448.101	[M-H]-	182917	187810	135865	120523	Flavones
Eleocharin D	317.1	137.06	316.095	[M+H]+	14517.3	5439.89	2854.11	9462.27	Flavones
Tricin-7-O-saccharic acid	521.09	329.2	522.101	[M-H]-	746268	412716	542504	472987	Flavones
Luteolin-7-O-Sophoroside-5-O-arabinoside	743.2	287.06	742.196	[M+H]+	221882	338468	221230	140067	Flavones
Luteolin-7-O-glucoside (Cynaroside)	449.11	287.06	448.101	[M+H]+	2.09956e+06	2.11365e+06	1.70205e+06	1.30278e+06	Flavones
Yuanhuanin	463.12	301.08	462.116	[M+H]+	1.48098e+07	3.31844e+07	2.03601e+07	9.05922e+06	Flavones
Nepetin-7-O-glucoside(Nepitrin)	479.12	317.06	478.111	[M+H]+	250681	220856	216781	148104	Flavones
Genkwanin (Apigenin 7-methyl ether)*	285.08	242.05	284.068	[M+H]+	39721.2	31909.6	45354.1	23101.4	Flavones
5,6,7-Tetrahydroxy-8-methoxyflavone	301.07	286.05	300.063	[M+H]+	139121	117795	109097	80395.4	Flavones
Vitexin-2''-O-glucoside	595.17	577.16	594.159	[M+H]+	41693.4	30542.8	24628.1	23898.2	Flavones
Tetahydroxyflavone-7-O-glucuronide	461.07	285.05	462.08	[M-H]-	57442.9	52268.8	51355.9	32669.6	Flavones
Nobiletin (5,6,7,8,3',4'-Hexamethoxyflavone)	403.14	373.1	402.132	[M+H]+	20916.1	20409	15116.3	11706.6	Flavones
Acacetin-7-O-glucoside (Tilianin)*	447.13	285.1	446.121	[M+H]+	363818	322878	263472	202153	Flavones
3,5,6,7,8,4'-Hexamethoxyflavone	403.14	373.09	402.132	[M+H]+	19051.4	17004.9	9336.22	10002.8	Flavones
Luteolin-4'-O-glucoside*	449.11	287.05	448.101	[M+H]+	825368	614341	450662	377294	Flavones
Luteolin-8-C-glucoside (Orientin)	449.11	299.05	448.101	[M+H]+	337822	341748	235413	142514	Flavones
Diosmetin (5,7,3'-Trihydroxy-4'-methoxyflavone)	299.06	284.03	300.063	[M-H]-	1.06795e+07	1.47126e+07	4.88773e+06	4.23581e+06	Flavones
6,7,8-Tetrahydroxy-5-methoxyflavone	301.07	286.05	300.063	[M+H]+	1.89721e+06	2.71558e+06	827633	672546	Flavones
Meratin	627.15	303.05	626.148	[M+H]+	507528	427358	204889	124423	Flavones
Isoorientin-7-O-(6''-p-coumaroyl)glucoside	757.2	147.1	756.19	[M+H]+	94070.7	66816.1	31223.9	22790.5	Flavones
4',5-Dihydroxy-3',5'-dimethoxyflavone	315.09	272.07	314.079	[M+H]+	169665	107940	41262.9	36626.1	Flavones
Luteolin-7-O-glucuronide-5-O-rhamnoside	609.14	287.06	608.138	[M+H]+	141672	146676	86271.5	22166.8	Flavones
Apigenin-6-C-rhamnoside	417.12	381.1	416.111	[M+H]+	52723.1	16022	14205	6908.47	Flavones
Chrysin-5-O-glucoside (Toringin)	417.12	255.07	416.111	[M+H]+	51638	18281.1	9702.84	6595.15	Flavones
Apigenin-6,8-di-C-arabinoside*	535.14	499.12	534.137	[M+H]+	16010.9	10346.9	10288.5	1787.7	Flavones
Apigenin-6-C-arabinoside-8-C-xyloside*	535.14	499.12	534.137	[M+H]+	16010.9	10346.9	10288.5	1787.7	Flavones
Chrysin-7-O-glucoside	417.12	255.06	416.111	[M+H]+	280906	106821	36554.2	2228.64	Flavones
Apigenin-7,4'-dimethyl ether	299.09	284.07	298.084	[M+H]+	20509.7	20872.1	37478.2	9	Flavones
Rhodiolgin	465.1	303.05	464.096	[M+H]+	9	554320	348231	198991	Flavonols
Quercetin-3-O-robinobioside	609.15	300.03	610.153	[M-H]-	1.60914e+06	2.79154e+06	3.28719e+06	5.59119e+06	Flavonols
Quercetin-3-O-rutinoside (Rutin)	609.15	301.04	610.153	[M-H]-	1.50448e+06	2.5753e+06	2.78441e+06	4.50948e+06	Flavonols
6-Hydroxykaempferol-6,7-O-Diglucoside	627.16	303.05	626.148	[M+H]+	1.0242e+06	1.37167e+06	2.04806e+06	3.0182e+06	Flavonols
Limocitrin-3-O-galactoside	509.13	347.07	508.122	[M+H]+	158614	215023	250693	459128	Flavonols
Isorhamnetin-3-O-neohesperidoside	625.17	317.07	624.169	[M+H]+	3451.67	9	9	8833.78	Flavonols
Quercetin-3-O-glucoside (Isoquercitrin)	463.09	300.03	464.096	[M-H]-	552455	452471	854918	1.23492e+06	Flavonols
Syringetin-3-O-glucoside	509.13	347.08	508.122	[M+H]+	107386	78339.7	93676.4	191411	Flavonols
Kaempferol-3-O-(6''-Acetyl)glucosyl-(1→3)-Galactoside	651.16	489.12	652.164	[M-H]-	43413.8	60945.3	88705.1	76624.5	Flavonols
Syringetin-7-O-glucoside	509.13	347.08	508.122	[M+H]+	6094.95	25156.7	17707.2	9845.4	Flavonols
Rhodioflavonoside	627.16	465.1	626.148	[M+H]+	1.60592e+06	1.9117e+06	2.89807e+06	2.58773e+06	Flavonols
Isorhamnetin-3-O-sophoroside	641.17	317.07	640.164	[M+H]+	135655	156260	158517	201732	Flavonols
Quercetin-3-O-galactoside (Hyperin)	463.09	300.03	464.096	[M-H]-	1.22026e+06	1.0114e+06	1.66452e+06	1.78114e+06	Flavonols
kaempferol-3-caffeoyldiglucoside	771.18	609.14	772.185	[M-H]-	764999	587661	773622	1.10389e+06	Flavonols
Quercetin-3-O-neohesperidoside*	611.16	303.05	610.153	[M+H]+	259309	394110	461567	369875	Flavonols
6-C-Methylquercetin-3-O-rutinoside	625.18	317.06	624.169	[M+H]+	12621.4	62265.9	201301	17189.3	Flavonols
Quercetin-3-O-(6''-O-acetyl)galactoside	505.1	300.03	506.106	[M-H]-	12692.9	21932	37923.1	16786	Flavonols
Isorhamnetin-3,7-O-diglucoside	641.17	479.11	640.164	[M+H]+	87413.3	68138.3	86627.1	114042	Flavonols
Rhamnetin-3-O-Glucoside*	479.12	317.07	478.111	[M+H]+	242230	255446	207171	307672	Flavonols
Hesperetin-6-C-glucoside-7-O-glucoside	627.19	465.2	626.185	[M+H]+	2.03433e+06	1.7995e+06	2.5566e+06	2.45694e+06	Flavonols
Kaempferol-3-O-(6'''-Caffeoyl)glucosyl-(1→2)-Galactoside	773.19	325.09	772.185	[M+H]+	16634.4	16881.1	8504.83	20062.6	Flavonols
Kaempferol-3-O-neohesperidoside*	595.16	287.06	594.159	[M+H]+	7.22501e+06	8.02326e+06	6.76177e+06	7.75697e+06	Flavonols
Kaempferol-3-O-sambubioside	581.15	287.06	580.143	[M+H]+	5.26679e+06	7.46719e+06	5.83238e+06	5.61478e+06	Flavonols
Kaempferol-3-O-(6''-p-Coumaroyl)glucoside (Tiliroside)	595.14	287.06	594.137	[M+H]+	218980	230824	420737	224230	Flavonols
Kaempferol-3-O-glucoside-7-O-rhamnoside*	595.17	287.06	594.159	[M+H]+	7.8747e+06	9.20904e+06	7.43237e+06	7.89582e+06	Flavonols
Kaempferol-3,7-O-dirhamnoside (Kaempferitrin)	579.17	287.06	578.164	[M+H]+	9	3126.93	8011.26	9	Flavonols
Kaempferol-3-O-sophorotrioside	773.21	449.11	772.206	[M+H]+	1.45321e+06	1.45126e+06	1.71117e+06	1.39623e+06	Flavonols
Kaempferol-3-O-(2''-p-Coumaroyl)glucoside	595.14	287.05	594.137	[M+H]+	202821	252678	150101	191249	Flavonols
Quercetin-3-O-sophoroside (Baimaside)	627.16	303.04	626.148	[M+H]+	391305	378378	383198	363589	Flavonols
3-Methylkaempferol*	301.07	258.05	300.063	[M+H]+	409037	580453	506679	374965	Flavonols
Quercetin-3-O-glucoside-7-O-rhamnoside*	611.16	303.05	610.153	[M+H]+	307147	407920	496450	279403	Flavonols
Quercetin-7-O-glucoside*	463.09	301.04	464.096	[M-H]-	3.17063e+06	4.0551e+06	3.15353e+06	2.8617e+06	Flavonols
Kaempferol-3-O-(2'''-p-Coumaroyl)sophoroside-7-O-Glucoside	919.23	287.06	918.243	[M+H]+	8751.45	6249.28	3925.67	7753.28	Flavonols
Quercetin-4'-O-glucoside (Spiraeoside)*	463.09	301.04	464.096	[M-H]-	3.55198e+06	3.74936e+06	2.93811e+06	3.12083e+06	Flavonols
Kaempferol-3-O-rutinoside-7-O-glucoside	757.22	287.06	756.211	[M+H]+	1.3709e+07	1.65688e+07	1.71848e+07	1.17878e+07	Flavonols
Limocitrin-7-O-glucoside	509.13	347.07	508.122	[M+H]+	142663	177733	172234	120496	Flavonols
Kaempferol-3-O-rutinoside(Nicotiflorin)	593.15	285.04	594.159	[M-H]-	1.31145e+07	1.27004e+07	1.10099e+07	1.05652e+07	Flavonols
Isorhamnetin-3-O-Glucoside*	479.12	317.06	478.111	[M+H]+	232195	262666	233384	185702	Flavonols
Kaempferol-3-O-glucuronide	461.07	285.04	462.08	[M-H]-	48901.1	62231.8	62243.2	38541.4	Flavonols
Quercetin-3-O-(2''-O-galactosyl)glucoside	627.16	465.1	626.148	[M+H]+	2.41353e+06	3.17956e+06	2.85809e+06	1.89613e+06	Flavonols
Kaempferol-6,8-di-C-glucoside-7-O-glucoside	773.22	611.17	772.206	[M+H]+	2.95504e+06	2.42657e+06	2.91588e+06	2.31344e+06	Flavonols
Kaempferol-3-O-galactoside (Trifolin)	447.09	285.04	448.101	[M-H]-	7.92756e+08	7.3862e+08	6.96584e+08	6.13936e+08	Flavonols
Kaempferol-3-O-rhamnosyl(1→2)glucoside	595.16	287.05	594.159	[M+H]+	8.69616e+06	7.77794e+06	1.28288e+07	6.7024e+06	Flavonols
Quercetin-3-O-(6''-O-Caffeoyl)sophoroside-7-O-rhamnoside	935.25	325.09	934.238	[M+H]+	81923.5	68825.7	72661.3	61818.9	Flavonols
Kaempferide (3,5,7-Trihydroxy-4'-methoxyflavone)*	301.07	258.05	300.063	[M+H]+	477079	525906	560077	358352	Flavonols
Kaempferol-3,7-O-diglucoside	611.16	287.05	610.153	[M+H]+	3.36524e+08	3.33003e+08	2.99803e+08	2.37183e+08	Flavonols
Kaempferol-7-O-rhamnoside*	431.1	285.04	432.106	[M-H]-	2.39622e+06	2.45778e+06	1.95525e+06	1.63169e+06	Flavonols
6-Hydroxykaempferol-3,6-O-Diglucoside	627.16	303.1	626.148	[M+H]+	4.99827e+06	5.10379e+06	5.46639e+06	3.10597e+06	Flavonols
Quercetin-3-O-(6''-O-malonyl)glucoside	549.09	300.03	550.096	[M-H]-	60152	55568.2	44600.9	36706.3	Flavonols
Kaempferol-7-O-glucoside	447.09	285.04	448.101	[M-H]-	1.82438e+07	1.56122e+07	1.45754e+07	1.09263e+07	Flavonols
Kaempferol-3-O-sophoroside-7-O-glucoside	773.21	287.06	772.206	[M+H]+	2.27079e+06	2.21383e+06	1.83611e+06	1.34153e+06	Flavonols
Hesperetin-8-C-glucoside-3'-O-glucoside	627.19	465.1	626.185	[M+H]+	227373	212650	149559	130100	Flavonols
Kaempferol-4'-O-glucoside	449.11	287.06	448.101	[M+H]+	2.15418e+06	1.90415e+06	1.63055e+06	1.20811e+06	Flavonols
Quercetin-3-O-(2''-O-Xylosyl)rutinoside	743.2	449.1	742.196	[M+H]+	214113	233185	175567	119441	Flavonols
Quercetin-5-O-β-D-glucoside	465.1	303.05	464.096	[M+H]+	2.00313e+06	2.23626e+06	1.6263e+06	1.11657e+06	Flavonols
Isorhamnetin; 3'-Methoxy-3,4',5,7-Tetrahydroxyflavone	315.05	151	316.058	[M-H]-	32571	23607.2	20188.2	18084.8	Flavonols
Kaempferol-3-O-sophoroside	609.15	285.04	610.154	[M-H]-	339076	266183	142111	187961	Flavonols
Kaempferol-3-O-(2''-O-acetyl)glucoside	491.12	287.05	490.111	[M+H]+	871244	736011	524042	482490	Flavonols
Kaempferol (3,5,7,4'-Tetrahydroxyflavone)	285.04	151	286.048	[M-H]-	664316	550258	297363	366000	Flavonols
Kaempferol-7-O-glucuronide	463.09	287.05	462.08	[M+H]+	16923.6	18901	16257	7153.92	Flavonols
Kaempferol-3-O-galactoside-4'-O-glucoside	611.16	287.06	610.153	[M+H]+	2.50348e+07	1.6966e+07	1.4649e+07	1.05102e+07	Flavonols
6-Hydroxykaempferol-7-O-glucoside	465.1	303.1	464.096	[M+H]+	5.01389e+06	5.12426e+06	3.30214e+06	2.08679e+06	Flavonols
Quercetin-3',4'-dimethyl ether	331.08	287.05	330.074	[M+H]+	35151.7	19616.9	9512.71	14291.3	Flavonols
6-Hydroxykaempferol-7,6-O-Diglucoside	627.16	303.1	626.148	[M+H]+	524611	499675	251466	208543	Flavonols
Kaempferol-3-O-arabinoside (Juglanin)	417.08	285.04	418.09	[M-H]-	806693	815015	548181	303515	Flavonols
Kaempferol-3-O-rhamnoside (Afzelin)(Kaempferin)*	431.1	285.04	432.106	[M-H]-	2.18825e+06	1.73325e+06	1.30344e+06	739567	Flavonols
6-Hydroxykaempferol-3,7,6-O-triglycoside	789.21	303.1	788.201	[M+H]+	27563.9	22212.4	19900.2	8413.35	Flavonols
5,4'-Dihydroxy-3,7-dimethoxyflavone(Kumatakenin)	315.09	300.06	314.079	[M+H]+	1.00326e+06	734364	289267	249855	Flavonols
3,7-Di-O-methylquercetin	329.07	314.04	330.074	[M-H]-	32627.3	17780.8	6572.97	7916.17	Flavonols
Quercetin-3,7-Di-O-glucoside	627.14	303.05	626.148	[M+H]+	541036	423329	288278	121655	Flavonols
3,5,3'-Trihydroxy-7,4'-dimethoxyflavone (Ombuin)	331.08	316.05	330.074	[M+H]+	192038	72675.9	4970.78	7823.61	Flavonols
Afzelechin (3,5,7,4'-Tetrahydroxyflavan)	275.09	139.04	274.084	[M+H]+	19481.3	113252	2.15562e+06	7.2064e+06	Flavanols
catechin-3-O-α-L-rhamnopyranoside	437.14	139.04	436.137	[M+H]+	6471.14	11196.5	93949.2	492921	Flavanols
Epicatechin glucoside*	451.12	289.07	452.132	[M-H]-	50432.5	123574	579072	1.19415e+06	Flavanols
Epicatechin-3'-O-β-D-glucopyranoside*	451.13	289.07	452.132	[M-H]-	38635.4	89323.2	465554	886902	Flavanols
catechin-4-β-D-galactopyranoside*	451.12	289.07	452.132	[M-H]-	60868.4	116347	579320	1.19764e+06	Flavanols
Epicatechin	291.09	139.04	290.079	[M+H]+	2588.39	12960.8	43096.9	43542.9	Flavanols
Epicatechin-4'-O-β-D-glucopyranoside	451.13	289.07	452.132	[M-H]-	29099.4	34367.2	84674.5	305112	Flavanols
Epicatechin-epiafzelechin	561.14	289.07	562.148	[M-H]-	14829.9	13451.1	38794.4	60581.3	Flavanols
Epiafzelechin	275.09	107.05	274.084	[M+H]+	31756.4	33445	115526	87437.5	Flavanols
Tetrahydroxyflavan-(4α-8-epicatechin)	575.12	449.09	576.127	[M-H]-	2542.37	2386.55	3676.75	2879.04	Flavanols
Epigallocatechin-3-gallate*	457.08	169.01	458.085	[M-H]-	21342.5	30610.6	47564.2	21763.7	Flavanols
Epigallocatechin	305.07	125.02	306.074	[M-H]-	137136	98066.3	87778.2	129733	Flavanols
Gallocatechin 3-O-gallate*	457.08	169.01	458.085	[M-H]-	27132.8	31855.7	45109.6	23521.3	Flavanols
Gallocatechin-(4α→8)-gallocatechin	611.14	287.05	610.132	[M+H]+	605547	587844	437076	524567	Flavanols
Epitheaflavic acid-3-O-Gallate	579.08	289.07	580.085	[M-H]-	3735.64	2490.23	5557.35	2464.78	Flavanols
7-O-Methylaloesin	409.15	247.09	408.142	[M+H]+	9	28006.9	45656.9	57519.9	Other Flavonoids
6''-O-p-Coumaroyl-aloesin	541.17	395.13	540.163	[M+H]+	193897	255126	298095	647973	Other Flavonoids
3,5,7-Trihydroxy-6,8-dimethyl-3-(4'-hydroxybenzyl)-chroman-4-one (Polygonatone C)	329.1	139.04	330.11	[M-H]-	6401.26	6403.29	5133.34	16446.6	Other Flavonoids
6,7-dihydroxy-1,3-dimethoxyxanthen-9-one	287.05	135.04	288.063	[M-H]-	608663	559430	947482	1.1948e+06	Other Flavonoids
Isomangiferin	423.09	405.08	422.085	[M+H]+	208380	290459	296828	307109	Other Flavonoids
1,2,5,7,8-pentahydroxy-3-methylanthracene-9,10-dione	303.05	303.05	302.043	[M+H]+	68402.5	94172.8	80834.2	93539.8	Other Flavonoids
1,3-dihydroxy-4,6,8-trimethoxyxanthen-9-one	319.08	301.07	318.074	[M+H]+	60218.2	55297.7	65420.5	75770.9	Other Flavonoids
(3R)-5,7-Dihydroxy-8-methyl-3-(2',4'-dihydroxybenzyl)-chroma-4-one	315.09	125.02	316.095	[M-H]-	16571.4	16647.9	18084.4	18543.4	Other Flavonoids
Polygonatone D	303.12	107.05	302.115	[M+H]+	17027.3	11510.2	12599	14216.6	Other Flavonoids
2,6-Dimethoxypydroquinone-1-O-glucoside	333.12	171.06	332.111	[M+H]+	891149	980271	650011	718363	Other Flavonoids
Quercetin3-O-galactoside	465.1	303.05	464.096	[M+H]+	4.83617e+06	5.46526e+06	2.9454e+06	1.73992e+06	Other Flavonoids
ophiopogoside B	533.16	371.12	532.158	[M+H]+	201936	104668	95964.5	45761.8	Other Flavonoids

## Sheet:  Suppl Table2
Table S2. K-means Clustering Summary for Metabolites
Sub class	Formula	Compounds	Class I	Class II	CAS
1	C7H8O2	3-(Hydroxymethyl)phenol	Phenolic acids	Phenolic acids	620-24-6
1	C8H8O4	4-Methoxysalicylic Acid	Phenolic acids	Phenolic acids	2237-36-7
1	C23H24O12	Tricin-5-O-Glucoside	Flavonoids	Flavones	32769-00-9
1	C20H20O7	Tangeretin (4',5,6,7,8-Pentamethoxyflavone)	Flavonoids	Flavones	481-53-8
1	C11H16O3	(-)-Loliolide	Terpenoids	Monoterpenoids	-
1	C33H52O8	Disogenin-Gal	Steroids	Steroidal saponins	-
1	C29H34O17	Tricin-4'-O-glucoside-7-O-glucoside	Flavonoids	Flavones	-
2	C12H8N2O2	Ailanindole	Alkaloids	Plumerane	159903-51-2
2	C30H26O12	Procyanidin B4	Tannins	Proanthocyanidins	29106-51-2
2	C8H11NO2	Vanillylamine	Alkaloids	Phenolamine	1196-92-5
2	C11H12O4	(R)-3-ethyl-7-hydroxy-6-methoxyphthalide	Others	Others	-
2	C9H10O4	4-Hydroxyphenyllactic Acid	Phenolic acids	Phenolic acids	306-23-0
2	C15H20O8	Demethyl coniferin	Phenolic acids	Phenolic acids	-
2	C17H14O5	Apigenin-7,4'-dimethyl ether	Flavonoids	Flavones	5128-44-9
2	C26H26O15	Apigenin-6-C-(2''-glucuronyl)xyloside	Flavonoids	Flavones	-
2	C26H32O15	Henryoside	Phenolic acids	Phenolic acids	72021-23-9
2	C33H52O8	3-Epidiosgenin-3-O-glucoside	Steroids	Steroidal saponins	-
2	C28H20O14	Epitheaflavic acid-3-O-Gallate	Flavonoids	Flavanols	34218-97-8
2	C27H28O16	Apigenin-6-C-(2''-glucuronyl)glucoside	Flavonoids	Flavones	-
2	C27H43NO2	Veraflorizine(ISO1)	Alkaloids	Steroid alkaloids	-
3	C16H12O6	Diosmetin (5,7,3'-Trihydroxy-4'-methoxyflavone)	Flavonoids	Flavones	520-34-3
3	C21H20O14	3-O-Digalloyl quinic acid	Phenolic acids	Phenolic acids	-
3	C26H34O11	Lariciresinol-4'-O-glucoside	Lignans and Coumarins	Lignans	143663-00-7
3	C27H39NO2	Isoveratramine	Alkaloids	Steroid alkaloids	-
3	C8H11NO	L-Tyramine	Alkaloids	Alkaloids	51-67-2
3	C21H20O10	Kaempferol-3-O-rhamnoside (Afzelin)(Kaempferin)*	Flavonoids	Flavonols	482-39-3
3	C21H32O10	(1'R,3R,5R,8'S)-Dihydrophaseic acid-O-β-D-glucoside	Phenolic acids	Phenolic acids	-
3	C20H18O10	Kaempferol-3-O-arabinoside (Juglanin)	Flavonoids	Flavonols	5041-67-8
3	C27H45NO2	Tortifoline	Alkaloids	Steroid alkaloids	-
3	C22H25NO7	Colchifoline	Alkaloids	Alkaloids	74515-40-5
3	C9H8O4	Caffeic acid	Phenolic acids	Phenolic acids	331-39-5
3	C9H10O4	(S)-2-Hydroxy-3-(4-Hydroxyphenyl)Propanoic Acid	Phenolic acids	Phenolic acids	23508-35-2
3	C11H12O4	3,4-Dimethoxycinnamic acid	Phenolic acids	Phenolic acids	2316-26-9
3	C8H8O	(S)-2-Phenyloxirane	Phenolic acids	Phenolic acids	20780-54-5
3	C16H12O6	6,7,8-Tetrahydroxy-5-methoxyflavone	Flavonoids	Flavones	-
3	C6H6O2	Hydroquinone	Phenolic acids	Phenolic acids	123-31-9
3	C7H8N2	Benzamidine	Alkaloids	Alkaloids	618-39-3
3	C26H32O11	Dehydrodiconiferyl alcohol-4-O-glucoside	Lignans and Coumarins	Lignans	107870-88-2
3	C9H11NO2	Polygonatine A	Alkaloids	Alkaloids	-
3	C21H20O12	6-Hydroxykaempferol-7-O-glucoside	Flavonoids	Flavonols	-
3	C11H18O3	5-hydroxy-3,4-dimeth-yl-5-pentylfuran-2(5H)-one	Others	Others	-
3	C9H10O4	Homovanillic acid; 4-Hydroxy-3-methoxyphenylacetic acid	Phenolic acids	Phenolic acids	306-08-1
3	C8H8O3	Vanillin; 4-Hydroxy-3-Methoxybenzaldehyde	Phenolic acids	Phenolic acids	121-33-5
3	C20H30O13	Scroside D	Phenolic acids	Phenolic acids	-
3	C11H13NO2	Hydrohydrastinine(ISO1)	Alkaloids	Alkaloids	-
3	C21H22O8	3,5,6,7,8,4'-Hexamethoxyflavone	Flavonoids	Flavones	34170-18-8
3	C15H22O2	Curcumenol	Terpenoids	Sesquiterpenoids	19431-84-6
3	C10H8O2	6-MethylCoumarin	Lignans and Coumarins	Coumarins	92-48-8
3	C22H26O12	3-O-p-Coumaroylshikimic acid-O-glucoside	Phenolic acids	Phenolic acids	-
3	C10H10O4	Ferulic acid	Phenolic acids	Phenolic acids	537-98-4
3	C16H12O5	1,7-dihydroxy-6-methoxy-2-methylanthraquinone(ISO1)	Quinones	Anthraquinone	-
3	C10H12O3	Coniferyl alcohol	Phenolic acids	Phenolic acids	458-35-5
3	C21H22O13	Dihydromyricetin-3-O-glucoside	Flavonoids	Flavanonols	-
3	C6H14N2O	N-Acetylputrescine	Alkaloids	Alkaloids	18233-70-0
3	C22H30O14	6'-O-Feruloyl-D-sucrose	Phenolic acids	Phenolic acids	118230-77-6
3	C14H8O4	Quinizarin; 1,4-Dihydroxyanthraquinone	Quinones	Anthraquinone	81-64-1
3	C21H20O12	Quercetin3-O-galactoside	Flavonoids	Other Flavonoids	-
3	C15H18O9	1-O-Caffeoyl-β-D-glucose*	Phenolic acids	Phenolic acids	14364-08-0
3	C9H10O4	Methyl 2,4-dihydroxyphenylacetate	Phenolic acids	Phenolic acids	67828-42-6
3	C6H9NOS	4-Methyl-5-thiazoleethanol	Others	Others	137-00-8
3	C27H30O17	Quercetin-3,7-Di-O-glucoside	Flavonoids	Flavonols	-
3	C17H17NO4	N-p-Coumaroyloctopamine	Alkaloids	Phenolamine	66648-45-1
3	C17H16O6	Persicogenin (5,3'-dihydroxy-7,4'-dimethoxyflavanone)	Flavonoids	Flavanones	28590-40-1
3	C7H7NO2	Trigonelline	Alkaloids	Pyridine alkaloids	535-83-1
3	C14H18O8	Mandelic acid-β-glucoside	Phenolic acids	Phenolic acids	-
3	C9H6O2	Coumarin	Lignans and Coumarins	Coumarins	91-64-5
3	C19H22N2O4	Humantendine	Alkaloids	Plumerane	82375-28-8
3	C5H5NO	3-Hydroxypyridine	Alkaloids	Pyridine alkaloids	109-00-2
3	C21H20O12	Quercetin-5-O-β-D-glucoside	Flavonoids	Flavonols	-
3	C9H8O3	3-Hydroxycinnamic Acid*	Phenolic acids	Phenolic acids	14755-02-3
3	C9H8O3	α-Hydroxycinnamic Acid*	Phenolic acids	Phenolic acids	5801-57-0
3	C10H12N2	Tryptamine	Alkaloids	Plumerane	61-54-1
3	C27H30O17	Meratin	Flavonoids	Flavones	27215-04-9
3	C25H24O12	Isochlorogenic acid B*	Phenolic acids	Phenolic acids	14534-61-3
3	C11H14N2	N-Methyltryptamine	Alkaloids	Plumerane	61-49-4
3	C10H12O5	2,4,5-Trimethoxybenzoic acid	Phenolic acids	Phenolic acids	-
3	C17H22O10	10-Dehydrogeniposide	Terpenoids	Sesquiterpenoids	-
3	C27H28O16	Luteolin-7-O-glucuronide-5-O-rhamnoside	Flavonoids	Flavones	-
3	C25H24O12	1,3-O-Dicaffeoylquinic Acid (Cynarin)	Phenolic acids	Phenolic acids	30964-13-7
3	C21H20O11	Luteolin-8-C-glucoside (Orientin)	Flavonoids	Flavones	28608-75-5
3	C34H53NO10	Neogermidine	Alkaloids	Steroid alkaloids	-
3	C33H53NO7	Isorubijervosine	Alkaloids	Steroid alkaloids	468-46-2
3	C27H30O17	6-Hydroxykaempferol-7,6-O-Diglucoside	Flavonoids	Flavonols	-
3	C36H53NO10	N-(Ethoxycarbonyl)-pseudojervine	Alkaloids	Steroid alkaloids	-
3	C12H10N4O2	Lumichrome	Alkaloids	Alkaloids	1086-80-2
3	C25H26O13	Apigenin-6,8-di-C-arabinoside*	Flavonoids	Flavones	-
3	C25H26O13	Apigenin-6-C-arabinoside-8-C-xyloside*	Flavonoids	Flavones	-
4	C15H10O7	Tricetin (5,7,3',4',5'-Pentahydroxyflavone)	Flavonoids	Flavones	520-31-0
4	C13H16O8	Salicylic acid-2-O-glucoside	Phenolic acids	Phenolic acids	10366-91-3
4	C17H12O6	Aloesaponarin I	Quinones	Anthraquinone	-
4	C7H6O3	Protocatechualdehyde	Phenolic acids	Phenolic acids	139-85-5
4	C13H18O8	Isotachioside*	Phenolic acids	Phenolic acids	31427-08-4
4	C22H34O5	Vitexilactone	Terpenoids	Ditepenoids	61263-49-8
4	C13H18O8	Tachioside*	Phenolic acids	Phenolic acids	109194-60-7
4	C17H24O9	Syringin	Phenolic acids	Phenolic acids	118-34-3
4	C15H12O7	Taxifolin(Dihydroquercetin)	Flavonoids	Flavanonols	480-18-2
4	C27H30O16	Quercetin-3-O-rutinoside (Rutin)	Flavonoids	Flavonols	153-18-4
4	C20H39NO2	N-Oleoylethanolamine	Alkaloids	Alkaloids	111-58-0
4	C15H22O	1-Cis-5-cis-germacrone(iso-01)	Terpenoids	Sesquiterpenoids	-
4	C11H12O3	Eugenyl formate	Others	Others	-
4	C23H32O15	Furanofructosyl-α-D-(6-mustard acyl)glucoside	Phenolic acids	Phenolic acids	-
4	C28H32O15	Diosmetin-7-O-rutinoside (Diosmin)*	Flavonoids	Flavones	520-27-4
4	C23H32O15	Furanofructosyl-α-D-(3-mustard acyl)glucoside	Phenolic acids	Phenolic acids	-
4	C17H16O5	4'-Hydroxy-5,7-dimethoxyflavanone	Flavonoids	Flavanones	-
4	C17H14O5	5-Hydroxy-6,7-dimethoxyflavone	Flavonoids	Flavones	740-33-0
4	C10H8O4	6,7-Dihydroxy-4-methylcoumarin	Lignans and Coumarins	Coumarins	529-84-0
4	C30H48O5	2,3,23-Trihydroxyurs-12-en-28-oic acid	Terpenoids	Triterpene	-
4	C16H16O7	3-O-p-Coumaroylshikimic acid	Phenolic acids	Phenolic acids	-
4	C15H12O7	5,7,3',4',5'-Pentahydroxydihydroflavone	Flavonoids	Flavanones	-
4	C34H42O21	Chrysoeriol-6,8-di-C-glucoside-7-O-glucoside	Flavonoids	Flavones	-
5	C9H8O2	p-Coumaraldehyde	Phenolic acids	Phenolic acids	2538-87-6
5	C21H24O10	Phloretin-2'-O-glucoside (Phlorizin)	Flavonoids	Chalcones	60-81-1
5	C17H16O6	Eleocharin D	Flavonoids	Flavones	-
5	C7H6O5	Gallic acid	Phenolic acids	Phenolic acids	149-91-7
5	C17H14O7	3,7-Di-O-methylquercetin	Flavonoids	Flavonols	2068-02-2
5	C21H20O9	Apigenin-6-C-rhamnoside	Flavonoids	Flavones	-
5	C21H24O10	Dihydrocharcone-4'-O-glucoside	Flavonoids	Chalcones	-
5	C15H21NO7	N-benzoyl-2-aminoethyl-β-D-glucopyranoside	Alkaloids	Alkaloids	-
5	C16H16O8	4-caffeoylshikimic acid	Phenolic acids	Phenolic acids	-
5	C11H10O8	4-Hydroxybenzoyltartaric acid	Phenolic acids	Phenolic acids	-
5	C17H14O6	4',5-Dihydroxy-3',5'-dimethoxyflavone	Flavonoids	Flavones	-
5	C14H20O8	Cimidahurinine	Phenolic acids	Phenolic acids	142542-89-0
5	C22H22O9	1-O-Feruloyl-3-O-caffeoylglycerol	Phenolic acids	Phenolic acids	-
5	C15H20O8	Androsin	Phenolic acids	Phenolic acids	531-28-2
5	C13H16O8	1-O-Salicyloyl-β-D-glucose	Phenolic acids	Phenolic acids	60517-74-0
5	C26H36O11	Secoisolariciresinol 4-O-glucoside	Lignans and Coumarins	Lignans	-
5	C17H19NO3	N-[7'-(4'-Methoxyphenyl)ethyl]-2-methoxybenzamide	Alkaloids	Alkaloids	-
5	C20H20O7	4-Ketopinoresinol	Lignans and Coumarins	Lignans	-
5	C7H6O3	4-Hydroxybenzoic acid	Phenolic acids	Phenolic acids	99-96-7
5	C16H22O9	Dihydroferulic acid glucoside	Phenolic acids	Phenolic acids	-
5	C29H36O16	β-Hydroxyacteoside	Phenolic acids	Phenolic acids	95587-86-3
5	C26H34O12	Olivil-4'-O-glucoside	Lignans and Coumarins	Lignans	76880-93-8
5	C7H7NO	Benzamide	Phenolic acids	Phenolic acids	55-21-0
5	C7H6O2	2-Hydroxybenzaldehyde (Salicylaldehyde)	Phenolic acids	Phenolic acids	90-02-8
5	C7H8O2	4-Hydroxybenzyl Alcohol	Phenolic acids	Phenolic acids	623-05-2
5	C10H11NO2	5-Hydroxytryptophol	Alkaloids	Plumerane	154-02-9
5	C17H16O7	3,3',5-Trihydroxy-4',7-dimethoxyflavanone	Flavonoids	Flavanones	-
5	C8H10O	2-Phenylethanol	Phenolic acids	Phenolic acids	60-12-8
5	C8H8O3	Mandelic acid	Phenolic acids	Phenolic acids	90-64-2
5	C17H14O6	5,4'-Dihydroxy-3,7-dimethoxyflavone(Kumatakenin)	Flavonoids	Flavonols	3301-49-3
5	C8H8O	3-Methylbenzaldehyde*	Others	Aldehyde compounds	620-23-5
5	C27H43NO6	Veramadines B(ISO1)	Alkaloids	Steroid alkaloids	-
5	C10H7NO3	N-Acetylisatin	Alkaloids	Plumerane	574-17-4
5	C14H18O8	6-O-Acetylarbutin	Phenolic acids	Phenolic acids	10338-88-2
5	C20H24O6	(-)-Lariciresinol	Lignans and Coumarins	Lignans	-
5	C16H18O10	Fraxetin-8-O-glucoside (Fraxin)	Lignans and Coumarins	Coumarins	524-30-1
5	C13H18O7	3-Hydroxy-5-Methylphenol-1-O-Glucoside	Phenolic acids	Phenolic acids	-
5	C13H18O6	Benzyl glucoside	Phenolic acids	Phenolic acids	4304-12-5
5	C6H6O	Phenol	Phenolic acids	Phenolic acids	108-95-2
5	C27H45NO2	Hupehenine	Alkaloids	Steroid alkaloids	98243-57-3
5	C16H18O9	Scopoletin-7-O-glucoside (Scopolin)	Lignans and Coumarins	Coumarins	531-44-2
5	C13H18O7	methylarbutin	Phenolic acids	Phenolic acids	6032-32-2
5	C10H8O4	Scopoletin (7-Hydroxy-6-methoxycoumarin)	Lignans and Coumarins	Coumarins	92-61-5
5	C18H21NO3	pseudocodeine	Alkaloids	Alkaloids	466-96-6
5	C9H10O4	Dihydrocaffeic acid	Phenolic acids	Phenolic acids	1078-61-1
5	C10H14O2	Rhododendrol	Phenolic acids	Phenolic acids	501-96-2
5	C21H26O11	Coumarin O-rutinoside	Lignans and Coumarins	Coumarins	-
5	C21H20O9	Chrysin-7-O-glucoside	Flavonoids	Flavones	31025-53-3
5	C15H10O6	Kaempferol (3,5,7,4'-Tetrahydroxyflavone)	Flavonoids	Flavonols	520-18-3
5	C17H14O7	3,5,3'-Trihydroxy-7,4'-dimethoxyflavone (Ombuin)	Flavonoids	Flavonols	529-40-8
5	C17H20O10	Isofraxidin-7-O-glucoside	Lignans and Coumarins	Coumarins	483-91-0
5	C9H8O3	Caffeic aldehyde	Phenolic acids	Phenolic acids	141632-15-7
5	C20H22O6	Matairesinol	Lignans and Coumarins	Lignans	580-72-3
5	C36H36O18	Isoorientin-7-O-(6''-p-coumaroyl)glucoside	Flavonoids	Flavones	-
5	C27H43NO7	Zygadenine	Alkaloids	Steroid alkaloids	-
5	C27H30O16	Kaempferol-3-O-galactoside-4'-O-glucoside	Flavonoids	Flavonols	-
5	C26H28O12	ophiopogoside B	Flavonoids	Other Flavonoids	-
5	C26H32O11	Dehydrodiconiferyl alcohol-gamma'-O-glucoside	Phenolic acids	Phenolic acids	-
5	C22H28O13	3-O-p-Coumaroylquinic acid-O-glucoside	Phenolic acids	Phenolic acids	-
5	C21H20O9	Chrysin-5-O-glucoside (Toringin)	Flavonoids	Flavones	1329-10-8
5	C27H45NO2	Ebeiedine	Alkaloids	Steroid alkaloids	25650-70-8
5	C13H18O7	Salicin	Phenolic acids	Phenolic acids	138-52-3
5	C27H41NO4	Veratraline C	Alkaloids	Steroid alkaloids	-
5	C21H20O11	Luteolin-4'-O-glucoside*	Flavonoids	Flavones	6920-38-3
5	C29H36O15	Acteoside; Verbascoside	Phenolic acids	Phenolic acids	61276-17-3
5	C13H16O6	2-Feruloyl-sn-glycerol	Phenolic acids	Phenolic acids	-
5	C8H8O5	4-O-Methylgallic Acid	Phenolic acids	Phenolic acids	4319-02-2
5	C21H22O11	Dihydrokaempferol-3-O-glucoside	Flavonoids	Flavanonols	1049-08-8
5	C17H20O9	3-O-Caffeoylquinic acid methyl ester	Phenolic acids	Phenolic acids	123483-19-2
6	C21H28O14	1-O-Caffeoyl-(6-O-glucosyl)-β-D-glucose	Phenolic acids	Phenolic acids	-
6	C30H48O3	3-Hydroxydammara-21-oic acid 21,23-lactone	Terpenoids	Triterpene	-
6	C15H18O8	Phenylpropionic acid-O-β-D-glucopyranoside	Phenolic acids	Phenolic acids	-
6	C15H18O8	p-Coumaric acid-4-O-glucoside	Phenolic acids	Phenolic acids	117405-48-8
6	C9H6O3	7-Hydroxycoumarin;Umbelliferone	Lignans and Coumarins	Coumarins	93-35-6
6	C22H18O11	Epigallocatechin-3-gallate*	Flavonoids	Flavanols	989-51-5
6	C22H26O8	Lirioresinol A	Lignans and Coumarins	Lignans	-
6	C30H48O3	3-Hydroxylup-20(29)-en-28-oic acid (Betulinic acid)	Terpenoids	Triterpene	472-15-1
6	C9H6O3	7-hydroxy-2H-1-benzopyran-2-one	Lignans and Coumarins	Coumarins	-
6	C10H12O2	Frambinone	Others	Ketone compounds	-
6	C14H10O7	4-(3,4,5-Trihydroxybenzoxy)benzoic acid	Phenolic acids	Phenolic acids	-
6	C30H48O	Olean-12-en-3-one (β-Amyrone)	Terpenoids	Triterpene	638-97-1
6	C30H48O3	3-Hydroxyolean-12-en-28-oic acid (Oleanolic acid)	Terpenoids	Triterpene	508-02-1
6	C13H14O9	Salicylacyl Glucuronide	Others	Others	-
6	C23H22O13	Quercetin-3-O-(6''-O-acetyl)galactoside	Flavonoids	Flavonols	-
6	C21H20O9	Apigenin-4'-O-rhamnoside	Flavonoids	Flavones	133538-77-9
6	C12H17NO6	3-pyridine-methanol-O-β-D-glucopyranosyl	Alkaloids	Pyridine alkaloids	-
6	C5H14NO+	Choline	Alkaloids	Alkaloids	62-49-7
6	C27H30O16	Luteolin-6,8-di-C-glucoside	Flavonoids	Flavones	29428-58-8
6	C25H24O12	Isochlorogenic acid C*	Phenolic acids	Phenolic acids	57378-72-0
6	C12H15NO7	Pyridine-4-formyl-O-β-D-glucopyranoside	Others	Others	-
6	C39H62O13	Yamogenin-Glc-Glc	Steroids	Steroidal saponins	-
6	C29H32O17	Kaempferol-3-O-(6''-Acetyl)glucosyl-(1→3)-Galactoside	Flavonoids	Flavonols	-
6	C30H48O3	3-Hydroxyurs-12-en-24-oic acid (β-Boswellic acid)	Terpenoids	Triterpene	631-69-6
6	C39H62O13	Spirost-5-en-3-ol-3-O-glucosyl(1→4)galactoside	Steroids	Steroidal saponins	-
6	C39H62O13	iso-Disogenin-Gal-Glc	Steroids	Steroidal saponins	-
6	C7H7NO2	Nicotinic Acid Methyl Ester(Methyl Nicotinate)	Alkaloids	Pyridine alkaloids	93-60-7
6	C28H32O16	6-C-Methylquercetin-3-O-rutinoside	Flavonoids	Flavonols	-
6	C27H30O14	Kaempferol-3,7-O-dirhamnoside (Kaempferitrin)	Flavonoids	Flavonols	482-38-2
6	C39H62O13	isodiosgenin-Glc-Glc	Steroids	Steroidal saponins	-
7	C8H10O3	Hydroxytyrosol	Phenolic acids	Phenolic acids	10597-60-1
7	C19H28O2	Trans-dehydrorosinone	Others	Ketone compounds	53-43-0
7	C10H8O6	Sideretin (5,7,8-Trihydroxy-6-methoxycoumarin)	Lignans and Coumarins	Coumarins	-
7	C20H36O2	9,12-Octadecadienoic acid,ethyl ester	Others	Others	6114-21-2
7	C11H12O5	Sinapic acid	Phenolic acids	Phenolic acids	530-59-6
7	C30H48O4	3,7-Dihydroxyolean-12-en-28-oic acid (Rubusic acid)	Terpenoids	Triterpene	23984-26-1
7	C30H48O5	2,3,23-Trihydroxyolean-12-en-28-oic acid methyl ester	Terpenoids	Triterpene	-
7	C15H20O2	Isoalantolactone	Terpenoids	Sesquiterpenoids	470-17-7
7	C8H8O5	3-O-Methylgallic Acid	Phenolic acids	Phenolic acids	3934-84-7
7	C18H33NO	octadecadienoic acid amide	Alkaloids	Alkaloids	-
7	C16H16O7	Trans-5-O-(p-Coumaroyl)shikimate	Phenolic acids	Phenolic acids	-
7	C13H12O8	Cis-Coutaric acid	Phenolic acids	Phenolic acids	67920-37-0
7	C17H20O9	Chlorogenic acid methyl ester	Phenolic acids	Phenolic acids	29708-87-0
7	C23H24O13	Syringetin-7-O-glucoside	Flavonoids	Flavonols	-
7	C30H46O3	3-Oxolup-20(29)-en-28-oic acid (Betulonic acid)	Terpenoids	Triterpene	4481-62-3
7	C32H38O20	Luteolin-7-O-Sophoroside-5-O-arabinoside	Flavonoids	Flavones	-
7	C21H20O12	Rhodiolgin	Flavonoids	Flavonols	94696-39-6
7	C16H18O4	8-Isopentenyllimettin	Lignans and Coumarins	Coumarins	-
7	C27H41NO4	Veratraline B	Alkaloids	Steroid alkaloids	-
7	C8H8O	4-Methylbenzaldehyde*	Others	Aldehyde compounds	104-87-0
7	C22H22O11	Yuanhuanin	Flavonoids	Flavones	83133-14-6
7	C25H31NO10	Cimicifugamide	Alkaloids	Phenolamine	-
7	C26H41NO3	Pingbeinone	Alkaloids	Steroid alkaloids	125292-91-3
7	C16H12O5	Physcion	Quinones	Anthraquinone	521-61-9
8	C21H22O10	Choerospondin	Flavonoids	Flavanones	81202-36-0
8	C17H22O10	1-O-Sinapoyl-β-D-glucose	Phenolic acids	Phenolic acids	-
8	C21H22O10	Naringenin-4'-O-glucoside	Flavonoids	Flavanones	-
8	C27H33NO11	Colchicoside	Alkaloids	Alkaloids	477-29-2
8	C27H32O14	Naringenin-7-O-Neohesperidoside(Naringin)*	Flavonoids	Flavanones	10236-47-2
8	C21H22O11	Dunalianoside B	Phenolic acids	Phenolic acids	-
8	C21H22O11	Eriodictyol-8-C-glucoside	Flavonoids	Flavanones	1023271-51-3
8	C27H32O13	Pinocembrin-7-O-neohesperidoside*	Flavonoids	Flavanones	13241-31-1
8	C15H12O6	Fustin	Flavonoids	Flavanonols	20725-03-5
8	C45H38O18	Procyanidin C1	Tannins	Proanthocyanidins	37064-30-5
8	C21H22O11	Aromadendrin-7-O-glucoside	Flavonoids	Flavanonols	28189-90-4
8	C21H22O11	Dunalianoside C	Phenolic acids	Phenolic acids	-
8	C27H32O13	Pinocembrin-7-O-rutinoside*	Flavonoids	Flavanones	118985-31-2
8	C21H22O10	Dunalianoside A	Phenolic acids	Phenolic acids	-
8	C8H7N	Indole	Alkaloids	Plumerane	120-72-9
8	C27H30O16	Quercetin-3-O-robinobioside	Flavonoids	Flavonols	52525-35-6
8	C6H13NO2	6-Deoxyfagomine	Alkaloids	Piperidine alkaloids	197449-09-5
8	C7H13NO2	N-(4-oxopentyl)-acetamide	Alkaloids	Alkaloids	-
8	C21H22O11	Eriodictyol-3'-O-glucoside	Flavonoids	Flavanones	-
8	C15H12O5	3,5,7-Trihydroxyflavanone (Pinobanksin)	Flavonoids	Flavanonols	548-82-3
8	C14H18O7	Picein (4-Acetylphenyl-glucoside)	Phenolic acids	Phenolic acids	530-14-3
8	C11H11NO3	Methoxyindoleacetic acid	Alkaloids	Plumerane	3471-31-6
8	C5H9N3O2	2-Amino-4,5-dihydro-1H-imidazole-4-acetic acid	Alkaloids	Alkaloids	69098-41-5
8	C19H22N2O3	Leuconolam	Alkaloids	Plumerane	93710-27-1
8	C16H14O7	Methyl 2-O-(4-hydroxybenzoyl)-2,4,6-trihydroxyphenylacetate	Phenolic acids	Phenolic acids	-
8	C7H6O3	2,5-Dihydroxybenzaldehyde	Phenolic acids	Phenolic acids	1194-98-5
8	C10H10O4	Methyl caffeate	Phenolic acids	Phenolic acids	3843-74-1
8	C28H26O15	Eriodictyol-7-O-(6''-O-galloyl)glucoside	Flavonoids	Flavanones	-
8	C21H22O10	6-O-Caffeoylarbutin	Phenolic acids	Phenolic acids	136172-60-6
8	C21H24O11	Epicatechin-4'-O-β-D-glucopyranoside	Flavonoids	Flavanols	-
8	C11H11NO2	3-Indolepropionic acid	Alkaloids	Plumerane	830-96-6
8	C9H7NO	Indole-3-carboxaldehyde	Alkaloids	Plumerane	487-89-8
8	C23H24O13	Syringetin-3-O-glucoside	Flavonoids	Flavonols	40039-49-4
8	C28H34O16	Hesperetin-5,7-di-O-glucoside	Flavonoids	Flavanones	-
8	C30H26O12	Procyanidin B3*	Tannins	Proanthocyanidins	23567-23-9
8	C5H11N3O	4-Guanidinobutanal	Others	Aldehyde compounds	-
8	C11H12N2O2	1-Methoxy-indole-3-acetamide	Alkaloids	Plumerane	-
8	C15H12O6	Aromadendrin (Dihydrokaempferol)	Flavonoids	Flavanonols	480-20-6
8	C5H11N	Piperidine	Alkaloids	Piperidine alkaloids	110-89-4
8	C8H9NO3	2-Amino-3-methoxybenzoic acid	Phenolic acids	Phenolic acids	3177-80-8
8	C29H41NO4	O-Acetyljervine	Alkaloids	Steroid alkaloids	14788-78-4
8	C15H12O5	Naringenin chalcone; 2',4,4',6'-Tetrahydroxychalcone	Flavonoids	Chalcones	73692-50-9
8	C30H26O12	Procyanidin B2*	Tannins	Proanthocyanidins	29106-49-8
8	C18H18O6	3,5,7-Trihydroxy-6,8-dimethyl-3-(4'-hydroxybenzyl)-chroman-4-one (Polygonatone C)	Flavonoids	Other Flavonoids	-
8	C15H14O5	Afzelechin (3,5,7,4'-Tetrahydroxyflavan)	Flavonoids	Flavanols	2545-00-8
8	C11H9NO2	3-Indoleacrylic acid	Alkaloids	Plumerane	1204-06-4
8	C21H22O10	Isohemiphloin	Flavonoids	Flavanones	3682-02-8
8	C15H12O5	Butin; 7,3',4'-Trihydroxyflavanone*	Flavonoids	Flavanones	492-14-8
8	C23H24O13	Limocitrin-3-O-galactoside	Flavonoids	Flavonols	-
8	C20H26O12	Regaloside E	Phenolic acids	Phenolic acids	-
8	C21H22O10	Butin-7-O-glucoside	Flavonoids	Flavanones	-
8	C8H9NO	N-benzylformamide	Alkaloids	Alkaloids	6343-54-0
8	C8H9NO3	4,5,6-Trihydroxy-2-cyclohexen-1-ylideneacetonitrile	Alkaloids	Alkaloids	-
8	C27H32O14	Naringenin-7-O-Rutinoside(Narirutin)*	Flavonoids	Flavanones	14259-46-2
8	C9H11NO3	N-(2-Hydroxy-4-methoxyphenyl)acetamide	Alkaloids	Phenolamine	58469-06-0
8	C21H22O12	Taxifolin-3'-O-glucoside	Flavonoids	Flavanonols	31106-05-5
8	C6H11N3O	Histidinol	Alkaloids	Alkaloids	501-28-0
8	C14H18O9	1-O-Vanilloyl-D-Glucose	Phenolic acids	Phenolic acids	-
8	C27H37NO3	Ussuriedine	Alkaloids	Steroid alkaloids	125201-07-2
8	C11H9O2N	3-amino-2-naphthoic acid	Alkaloids	Alkaloids	-
8	C15H12O5	Naringenin (5,7,4'-Trihydroxyflavanone)*	Flavonoids	Flavanones	480-41-1
8	C15H12O6	2-hydroxynaringenin	Flavonoids	Flavanones	-
8	C7H8O2	4-Methylcatechol	Phenolic acids	Phenolic acids	452-86-8
8	C21H24O10	catechin-3-O-α-L-rhamnopyranoside	Flavonoids	Flavanols	103630-03-1
8	C33H40O20	Apigenin-6-C-glucoside-7-O-Sophoroside	Flavonoids	Flavones	-
8	C15H22O	Costal	Terpenoids	Sesquiterpenoids	-
8	C33H40O20	Apigenin-8-C-glucoside-7-O-Sophoroside	Flavonoids	Flavones	-
8	C15H12O5	3,4-Dihydro-4-(4'-hydroxyphenyl)-5,7-dihydroxycoumarin	Lignans and Coumarins	Coumarins	-
8	C14H25NO2	N-Isobutyl-4,5-epoxy-2E-decaenamide	Alkaloids	Alkaloids	-
8	C21H28O12	4-p-Cumaroyl-rhamnosyl-(1→6)-D-glucose	Phenolic acids	Phenolic acids	-
8	C39H62O13	Disogenin-Gal-Glc	Steroids	Steroidal saponins	-
8	C39H62O13	3-Hydroxyspirost-6-one-3-O-rhamnosyl-(1→2)-glucoside	Steroids	Steroidal saponins	-
8	C30H50O2	Lup-20(29)-ene-1,3-diol (Glochidiol)	Terpenoids	Triterpene	6610-56-6
8	C20H29NO12	2-Glucosyl-glucosyloxy-2-phenylacetic acid amide	Alkaloids	Alkaloids	-
8	C31H50O3	3-Hydroxy-24-methylene-9,19-cyclolanostan-26-oic acid (Ambolic acid)	Terpenoids	Triterpene	13878-93-8
8	C45H72O19	26-O-Glucosyl-furost-20(22)-25(27)-diene-3,12,26-triol-3-O-glucosyl(1→2)-galactoside	Steroids	Steroidal saponins	-
8	C28H32O16	Isorhamnetin-3-O-neohesperidoside	Flavonoids	Flavonols	55033-90-4
9	C15H12O6	dihydroluteolin	Flavonoids	Flavanones	-
9	C19H28O11	Benzyl-(2''-O-glucosyl)glucoside*	Phenolic acids	Phenolic acids	-
9	C21H21O11+	Cyanidin-3-O-galactoside*	Flavonoids	Anthocyanidins	142506-26-1
9	C30H48O3	3-Hydroxyurs-12-en-28-oic acid (Ursolic acid)	Terpenoids	Triterpene	77-52-1
9	C30H26O11	Epicatechin-epiafzelechin	Flavonoids	Flavanols	-
9	C30H24O12	Procyanidin A2*	Tannins	Proanthocyanidins	41743-41-3
9	C16H20O9	1-O-Feruloyl-β-D-glucose	Phenolic acids	Phenolic acids	7196-71-6
9	C21H24O11	Epicatechin glucoside*	Flavonoids	Flavanols	-
9	C21H22O11	6-C-Glucosyl-2-Hydroxynaringenin	Flavonoids	Flavanones	-
9	C21H24O11	catechin-4-β-D-galactopyranoside*	Flavonoids	Flavanols	-
9	C45H38O18	Procyanidin C2	Tannins	Proanthocyanidins	37064-31-6
9	C20H19O10+	Cyanidin 3-xyloside	Flavonoids	Anthocyanidins	29761-24-8
9	C19H28O11	Benzyl-β-gentiobioside*	Phenolic acids	Phenolic acids	56775-64-5
9	C15H12O6	6,7-dihydroxy-1,3-dimethoxyxanthen-9-one	Flavonoids	Other Flavonoids	-
9	C13H18O8	4-O-Glucosyl-3,4-dihydroxybenzyl alcohol	Phenolic acids	Phenolic acids	-
9	C21H24O11	Epicatechin-3'-O-β-D-glucopyranoside*	Flavonoids	Flavanols	-
9	C6H12N2O3	Daminozide	Alkaloids	Alkaloids	1596-84-5
9	C21H20O12	Quercetin-3-O-glucoside (Isoquercitrin)	Flavonoids	Flavonols	482-35-9
9	C15H14O6	Epicatechin	Flavonoids	Flavanols	490-46-0
9	C16H18O9	1-Caffeoylquinic acid	Phenolic acids	Phenolic acids	1241-87-8
9	C21H21O10+	Pelargonidin-3-O-glucoside	Flavonoids	Anthocyanidins	47684-27-5
9	C21H24O11	3-Hydroxyphloretin-4'-O-glucoside	Flavonoids	Chalcones	-
9	C15H16O10	Sinapoyltartaric acid	Phenolic acids	Phenolic acids	-
9	C16H20O9	6-O-Feruloyl-β-D-glucose	Phenolic acids	Phenolic acids	137887-25-3
9	C16H22O10	Swertiamarin	Terpenoids	Monoterpenoids	17388-39-5
9	C11H14O4	Sinapyl alcohol	Phenolic acids	Phenolic acids	537-33-7
9	C16H14O6	Hesperetin	Flavonoids	Flavanones	520-33-2
9	C8H7NO2	4-Hydroxymandelonitrile	Alkaloids	Phenolamine	13093-65-7
9	C21H22O10	Naringenin-7-O-glucoside (Prunin)	Flavonoids	Flavanones	529-55-5
9	C21H24O11	Dihydromarein	Flavonoids	Chalcones	-
9	C20H16O11	Caffeoyl(p-Hydroxybenzoyl)tartaric acid	Phenolic acids	Phenolic acids	-
9	C18H28O9	5'-Glucosyloxyjasmanic acid	Phenolic acids	Phenolic acids	-
9	C27H30O14	Apigenin-7-O-rutinoside (Isorhoifolin)*	Flavonoids	Flavones	552-57-8
9	C13H18O6	Phenyl-β-D-glucopyranoside	Phenolic acids	Phenolic acids	-
9	C13H12O9	2-Caffeoyl-L-tartaric acid (Caftaric acid)	Phenolic acids	Phenolic acids	67879-58-7
9	C15H14O5	Epiafzelechin	Flavonoids	Flavanols	24808-04-6
9	C20H24O9	7-O-Methylaloesin	Flavonoids	Other Flavonoids	-
9	C27H30O14	Apigenin-7-O-neohesperidoside (Rhoifolin)*	Flavonoids	Flavones	17306-46-6
9	C21H21O11+	Cyanidin-3-O-glucoside (Kuromanin)*	Flavonoids	Anthocyanidins	47705-70-4
9	C18H13N3O2	7-Hydroxyrutaecarpine	Alkaloids	Plumerane	163815-35-8
9	C25H32O13	Oleuropein	Terpenoids	Monoterpenoids	32619-42-4
9	C31H28O13	Hispidulin-7-O-(6''-O-p-Coumaroyl)Glucoside	Flavonoids	Flavones	-
9	C30H26O12	Apigenin-7-O-(6''-p-Coumaryl)glucoside	Flavonoids	Flavones	-
9	C13H18N2O2	p-Coumaroylputrescine	Alkaloids	Phenolamine	34136-53-3
9	C30H46O3	3-Oxoolean-12-en-28-oic Acid (Oleanonic acid)*	Terpenoids	Triterpene	17990-42-0
9	C21H22O11	3,4,2',4',6'-Pentahydroxychalcone-4'-O-glucoside	Flavonoids	Chalcones	-
9	C39H62O14	26-O-Glucosyl-nuatigenin-3-O-glucoside	Steroids	Steroidal saponins	-
9	C26H28O14	Apigenin-7-O-(2''-glucosyl)arabinoside	Flavonoids	Flavones	-
9	C21H22O10	Isosalipurposide (Phlorizin Chalcone)	Flavonoids	Chalcones	4547-85-7
9	C27H30O17	6-Hydroxykaempferol-6,7-O-Diglucoside	Flavonoids	Flavonols	142674-16-6
9	C30H46O3	3-Oxours-12-en-28-oic acid (Ursonic acid)*	Terpenoids	Triterpene	6246-46-4
9	C33H54O12	Furost-25(27)-ene-1,2,3,6,22-pentahydroxy-26-O-glucoside	Steroids	Steroidal saponins	-
9	C16H18O9	Chlorogenic acid (3-O-Caffeoylquinic acid)*	Phenolic acids	Phenolic acids	327-97-9

## Sheet:  Suppl Table3
Table S3.RNA-seq sequencing and quality statistics of flame lily flowers
Sample	Total reads	Alignment reads	Percentage of alignment reads (%)	Unique hits	Percentage of unique hits (%)	Multiple hits	Percentage of multiple hits (%)	Percentage of alignment reads (%)
S1-1	43648900	38970330	89.28	32968223	75.53	6002107	13.75	43648900
S1-2	44655616	39955184	89.47	33580580	75.2	6374604	14.28	44655616
S1-3	46583952	41686756	89.49	35616355	76.46	6070401	13.03	46583952
S2-1	38644956	34964520	90.48	26434042	68.4	8530478	22.07	38644956
S2-2	45634740	41199745	90.28	30672712	67.21	10527033	23.07	45634740
S2-3	44883884	40522261	90.28	29942175	66.71	10580086	23.57	44883884
S3-1	50140542	45310596	90.37	35715270	71.23	9595326	19.14	50140542
S3-2	48631636	43888292	90.25	34423663	70.78	9464629	19.46	48631636
S3-3	45505996	40898489	89.87	34250492	75.27	6647997	14.61	45505996
S4-1	53903982	47883997	88.83	39353271	73.01	8530726	15.83	53903982
S4-2	43426486	38701827	89.12	32133968	74	6567859	15.12	43426486
S4-3	44322610	39381698	88.85	32314340	72.91	7067358	15.95	44322610

## Sheet:  Suppl Table4
Table S4. Genes in Clusters 5 & 6 from K-means Analysis
Cluster 5 Gene ID	Cluster 6 Gene ID
Gs02G043440.1	Gs02G157360.1
Gs02G065840.1	Gs03G016830.1
Gs07G073310.1	Gs05G079020.1
Gs05G169400.1	Gs02G160540.1
Gs03G086820.1	Gs07G036140.1
Gs07G105980.1	Gs03G060110.1
Gs01G113070.1	Gs07G091380.1
Gs05G032400.1	Gs09G088370.1
Gs06G005310.1	Gs09G047740.1
Gs02G030880.1	Gs09G003450.1
Gs05G154270.1	Gs07G073590.1
Gs04G024410.1	Gs04G110420.1
Gs05G087160.1	Gs02G167630.1
Gs02G086470.1	Gs06G022530.1
Gs10G027110.1	Gs08G044270.1
Gs01G242580.1	Gs02G142100.1
Gs05G044820.1	Gs06G075620.1
Gs02G049740.1	Gs05G062680.1
Gs04G120540.1	Gs04G115540.1
Gs09G003090.1	Gs07G126360.1
Gs02G001250.1	Gs09G079600.1
Gs01G154670.1	Gs10G055390.1
Gs03G149860.1	Gs06G080480.1
Gs05G002170.1	Gs03G117650.1
Gs04G048200.1	Gs10G086700.1
Gs08G074490.1	Gs01G211770.1
Gs02G090070.1	Gs06G087220.1
Gs03G014920.1	Gs05G154810.1
Gs03G122040.1	Gs03G018980.1
Gs09G074740.1	Gs07G095390.1
Gs04G094870.1	Gs07G101210.1
Gs02G097760.1	Gs02G008000.1
Gs05G073870.1	Gs02G158590.1
Gs09G057630.1	Gs04G096180.1
Gs05G063090.1	Gs10G012290.1
Gs10G010220.1	Gs09G046510.1
Gs03G136210.1	Gs05G142790.1
Gs09G076130.1	Gs10G041380.1
Gs01G239120.1	Gs08G026110.1
Gs10G008460.1	Gs07G070270.1
Gs03G083600.1	Gs01G220280.1
Gs05G009830.1	Gs05G032130.1
Gs05G078010.1	Gs05G031060.1
Gs07G004340.1	Gs03G078040.1
Gs10G016950.1	Gs08G077130.1
Gs04G087200.1	Gs05G010600.1
Gs05G080830.1	Gs03G023710.1
Gs07G037570.1	Gs02G093730.1
Gs10G064370.1	Gs07G022290.1
Gs03G131630.1	Gs04G018580.1
Gs02G004310.1	Gs03G051660.1
Gs01G047560.1	Gs05G066940.1
Gs03G116640.1	Gs10G023840.1
Gs05G148850.1	Gs09G067300.1
Gs03G034160.1	Gs06G016580.1
Gs02G060310.1	Gs05G129070.1
Gs03G017910.1	Gs04G079760.1
Gs05G133260.1	Gs08G005900.1
Gs01G255040.1	Gs10G074510.1
Gs02G045510.1	Gs05G143680.1
Gs08G088690.1	Gs05G077420.1
Gs01G106650.1	Gs01G181930.1
Gs05G043240.1	Gs04G010430.1
Gs01G136450.1	Gs08G087270.1
Gs05G072240.1	Gs02G007970.1
Gs09G048440.1	Gs02G055420.1
Gs06G035920.1	Gs09G082150.1
Gs05G080180.1	Gs03G096910.1
Gs01G129680.1	Gs09G068030.1
Gs01G164120.1	Gs05G015940.1
Gs07G100690.1	Gs05G055270.1
Gs09G068040.1	Gs05G038400.1
Gs01G167550.1	Gs07G014870.1
Gs07G091760.1	Gs07G109320.1
Gs02G034360.1	Gs04G115030.1
Gs02G135770.1	Gs07G086900.1
Gs07G101340.1	Gs04G105060.1
Gs07G033280.1	Gs01G049220.1
Gs02G095320.1	Gs02G116010.1
Gs04G036660.1	Gs02G131260.1
Gs07G017970.1	Gs02G147050.1
Gs07G082340.1	Gs03G138320.1
Gs03G025430.1	Gs07G016730.1
Gs10G056530.1	Gs02G165680.1
Gs04G110210.1	Gs09G028690.1
Gs01G253210.1	Gs09G048200.1
Gs07G066730.1	Gs05G139270.1
Gs07G125900.1	Gs01G216850.1
Gs02G020320.1	Gs09G037190.1
Gs05G017050.1	Gs01G257200.1
Gs06G020420.1	Gs06G014940.1
Gs06G006900.1	Gs05G152400.1
Gs01G160220.1	Gs05G009890.1
Gs01G172210.1	Gs10G037640.1
Gs06G098870.1	Gs05G074330.1
Gs02G023260.1	Gs05G154550.1
Gs02G054430.1	Gs07G035530.1
Gs07G115240.1	Gs04G115410.1
Gs09G038010.1	Gs03G025770.1
Gs02G005720.1	Gs02G139390.1
Gs08G057210.1	Gs05G166120.1
Gs03G016410.1	Gs01G224310.1
Gs02G144710.1	Gs02G046620.1
Gs07G118070.1	Gs10G000130.1
Gs01G176810.1	Gs10G092440.1
Gs01G234870.1	Gs05G098480.1
Gs10G004570.1	Gs03G054350.1
Gs07G104070.1	Gs05G001880.1
Gs02G077080.1	Gs07G072320.1
Gs04G099950.1	Gs01G273590.1
Gs02G031090.1	Gs01G257210.1
Gs10G001020.1	Gs10G082340.1
Gs06G092480.1	Gs10G080770.1
Gs02G136130.1	Gs09G068420.1
Gs01G024960.1	Gs06G077140.1
Gs08G078130.1	Gs05G072730.1
Gs06G093460.1	Gs10G028550.1
Gs05G018680.1	Gs02G052700.1
Gs10G046980.1	Gs05G120170.1
Gs10G005440.1	Gs05G154970.1
Gs01G186470.1	Gs05G073170.1
Gs07G090710.1	Gs06G006080.1
Gs02G143540.1	Gs07G068890.1
Gs10G070110.1	Gs02G117360.1
Gs07G095780.1	Gs07G072090.1
Gs01G123140.1	Gs07G115430.1
Gs03G016040.1	Gs10G098620.1
Gs10G001940.1	Gs06G079370.1
Gs08G006960.1	Gs07G067100.1
JL-41652_MADS3.1	Gs05G013920.1
Gs05G074750.1	Gs06G086800.1
Gs02G027970.1	Gs02G025560.1
Gs06G006930.1	Gs01G133870.1
Gs07G078650.1	Gs01G143070.1
Gs03G142610.1	Gs09G069850.1
Gs02G163510.1	Gs09G045740.1
Gs08G048880.1	Gs03G030860.1
Gs02G127870.1	Gs05G037400.1
Gs05G080050.1	Gs09G006810.1
Gs06G019790.1	Gs06G101200.1
Gs01G166120.1	Gs07G062490.1
Gs01G257330.1	Gs07G016780.1
Gs02G148940.1	Gs07G084730.1
Gs07G086130.1	Gs03G053640.1
Gs09G060080.1	Gs09G075060.1
Gs05G094560.1	Gs01G249900.1
Gs03G149890.1	Gs01G097130.1
Gs09G062340.1	Gs06G004160.1
Gs05G164160.1	Gs04G111230.1
Gs02G029400.1	Gs05G038940.1
Gs09G012110.1	Gs07G130610.1
Gs06G021650.1	Gs10G057200.1
Gs06G076530.1	Gs09G028220.1
Gs10G053980.1	Gs01G237100.1
Gs07G092540.1	Gs02G101690.1
Gs10G073730.1	Gs02G055360.1
Gs06G036480.1	Gs07G056480.1
Gs08G044090.1	Gs02G044960.1
Gs10G042130.1	Gs03G020770.1
Gs01G273630.1	Gs05G156430.1
Gs10G005890.1	Gs03G012960.1
Gs02G164730.1	Gs02G119570.1
Gs02G165130.1	Gs03G104120.1
Gs02G131630.1	Gs02G141750.1
Gs01G051240.1	Gs02G102640.1
Gs07G063620.1	Gs02G093720.1
Gs09G069330.1	Gs03G073100.1
Gs10G027120.1	Gs09G045100.1
Gs05G007800.1	Gs05G082230.1
Gs07G119890.1	Gs01G147400.1
Gs01G169580.1	Gs04G099190.1
Gs05G143390.1	Gs07G038740.1
Gs10G069170.1	Gs03G126410.1
Gs05G119640.1	Gs01G096710.1
Gs01G203260.1	Gs10G008680.1
Gs06G028550.1	Gs07G097900.1
Gs06G029970.1	Gs07G092250.1
Gs07G002570.1	Gs07G000470.1
Gs02G007170.1	Gs01G255250.1
Gs02G031540.1	Gs01G077490.1
Gs09G003830.1	Gs05G142800.1
Gs03G097690.1	Gs05G164370.1
Gs02G171560.1	Gs01G154300.1
Gs07G004810.1	Gs05G161510.1
Gs01G074150.1	Gs02G009160.1
Gs03G145290.1	Gs07G056660.1
Gs08G082210.1	Gs02G010700.1
Gs05G129370.1	Gs01G258910.1
Gs03G083220.1	Gs04G094600.1
Gs05G028540.1	Gs01G021710.1
Gs03G139300.1	Gs06G094400.1
Gs02G139620.1	Gs09G002570.1
Gs02G139650.1	Gs06G022060.1
Gs04G107500.1	Gs05G106100.1
Gs05G168360.1	Gs05G101620.1
Gs08G079420.1	Gs05G163760.1
Gs03G051760.1	Gs07G115070.1
Gs09G063470.1	Gs03G035370.1
Gs07G096430.1	Gs05G087790.1
Gs01G100330.1	Gs05G168290.1
Gs05G165020.1	Gs10G003960.1
Gs07G016770.1	Gs03G120490.1
Gs10G037720.1	Gs05G160220.1
Gs10G017560.1	Gs03G119250.1
Gs03G150150.1	Gs05G170290.1
Gs03G135060.1	Gs02G019700.1
Gs04G027480.1	Gs05G055650.1
Gs07G020700.1	Gs04G093760.1
Gs01G257360.1	Gs05G149200.1
Gs02G041420.1	Gs05G083470.1
Gs06G100160.1	Gs06G088520.1
Gs02G138340.1	Gs08G005940.1
Gs03G058810.1	Gs05G018640.1
Gs06G028150.1	Gs02G074570.1
Gs10G040240.1	Gs07G025190.1
Gs03G125000.1	Gs10G039990.1
Gs01G143510.1	Gs09G002680.1
Gs01G175740.1	Gs07G102280.1
Gs08G077120.1	Gs01G069980.1
Gs01G114900.1	Gs02G016420.1
Gs04G001710.1	Gs07G082420.1
Gs03G041100.1	Gs04G103020.1
Gs01G265690.1	Gs08G005880.1
Gs08G026740.1	Gs01G133920.1
Gs03G016970.1	Gs08G036250.1
Gs02G049020.1	Gs02G076920.1
Gs09G046520.1	Gs07G019450.1
Gs01G157820.1	Gs05G025560.1
Gs07G122650.1	Gs01G133510.1
Gs01G220480.1	Gs03G005070.1
Gs04G019310.1	Gs10G057230.1
Gs03G024580.1	Gs03G150240.1
Gs10G039620.1	Gs05G170950.1
Gs01G255030.1	Gs04G006400.1
Gs02G041840.1	Gs05G042120.1
Gs02G097610.1	Gs05G074250.1
Gs05G057360.1	Gs02G172720.1
Gs02G037260.1	Gs08G015080.1
Gs11G022840.1	Gs02G116760.1
Gs01G165370.1	Gs01G164010.1
Gs05G145690.1	Gs01G248360.1
Gs06G053740.1	Gs07G049410.1
Gs05G050450.1	Gs06G020240.1
Gs02G019100.1	Gs05G148490.1
Gs01G042110.1	Gs05G123230.1
Gs03G113300.1	Gs09G068220.1
Gs03G080390.1	Gs03G126720.1
Gs06G001380.1	Gs03G064750.1
Gs06G046660.1	Gs04G001860.1
Gs06G073850.1	Gs01G273580.1
Gs03G002740.1	Gs06G094420.1
Gs09G012440.1	Gs08G041630.1
Gs01G239720.1	Gs08G020140.1
Gs03G018670.1	Gs09G005270.1
Gs01G098540.1	Gs03G143680.1
Gs05G074060.1	Gs04G116470.1
Gs02G039980.1	Gs01G237130.1
Gs05G128760.1	Gs08G025090.1
Gs10G005880.1	Gs03G134860.1
Gs05G143920.1	Gs02G127700.1
Gs10G085290.1	Gs01G249890.1
Gs07G087760.1	Gs06G015600.1
Gs05G131050.1	Gs02G172740.1
Gs05G077080.1	Gs07G030150.1
Gs10G024780.1	Gs03G062210.1
Gs02G036460.1	Gs05G142500.1
Gs02G046410.1	Gs07G005500.1
Gs04G032560.1	Gs01G139250.1
Gs07G072770.1	Gs04G109440.1
Gs08G072040.1	Gs03G006820.1
Gs05G003500.1	Gs03G044670.1
Gs04G100240.1	Gs05G075560.1
Gs05G069330.1	Gs05G124400.1
Gs07G090590.1	Gs01G249690.1
Gs01G172720.1	Gs03G152100.1
Gs01G216260.1	Gs08G000310.1
Gs10G038790.1	Gs07G119160.1
Gs05G025420.1	Gs07G119410.1
Gs02G006370.1	Gs03G001070.1
Gs03G101920.1	Gs01G237090.1
Gs08G009420.1	Gs08G056360.1
Gs10G015000.1	Gs10G043180.1
Gs10G039630.1	Gs07G097690.1
Gs05G124170.1	Gs06G099180.1
Gs03G028280.1	Gs06G002100.1
Gs02G089790.1	Gs09G029080.1
Gs04G120560.1	Gs08G059840.1
Gs08G032600.1	Gs02G092090.1
Gs08G022140.1	Gs06G018580.1
Gs08G040860.1	Gs01G166010.1
Gs07G022540.1	Gs03G094500.1
Gs03G000780.1	Gs02G146200.1
Gs06G014280.1	Gs09G070910.1
Gs05G128000.1	Gs07G116740.1
Gs02G126800.1	Gs03G005060.1
Gs01G211190.1	Gs04G002440.1
Gs04G046120.1	Gs05G148100.1
Gs05G081430.1	Gs08G005870.1
Gs06G012400.1	Gs09G057710.1
Gs08G060240.1	Gs02G033880.1
Gs09G013170.1	Gs07G007250.1
Gs04G054190.1	Gs05G059680.1
Gs05G000800.1	Gs05G072480.1
Gs10G063350.1	Gs01G233500.1
Gs05G004510.1	Gs07G000160.1
Gs06G050270.1	Gs07G063860.1
Gs04G000380.1	Gs01G081160.1
Gs02G011860.1	Gs09G075020.1
Gs02G158650.1	Gs02G169000.1
Gs03G115410.1	Gs05G127360.1
Gs01G160440.1	Gs03G133330.1
Gs03G133030.1	Gs03G138230.1
Gs10G025750.1	Gs01G072080.1
Gs02G162130.1	Gs10G090300.1
Gs02G154440.1	Gs04G112290.1
Gs09G068510.1	Gs01G207800.1
Gs04G021160.1	Gs05G025750.1
Gs04G118800.1	Gs06G099110.1
Gs09G064500.1	Gs06G098380.1
Gs07G112010.1	Gs04G009870.1
Gs03G029110.1	Gs05G160770.1
Gs03G092660.1	Gs07G105740.1
Gs10G063590.1	Gs10G013730.1
Gs03G006670.1	Gs03G146230.1
Gs08G000550.1	Gs02G075830.1
Gs06G100380.1	Gs08G002710.1
Gs01G147420.1	Gs10G021100.1
Gs03G040590.1	Gs02G167870.1
Gs09G049490.1	Gs05G072680.1
Gs07G094090.1	Gs07G122440.1
Gs05G124980.1	Gs02G092780.1
Gs04G001880.1	Gs09G049300.1
Gs08G015470.1	Gs11G024910.1
Gs01G273600.1	Gs09G043060.1
Gs01G023070.1	Gs03G153650.1
Gs10G042350.1	Gs10G072780.1
Gs01G171210.1	Gs03G041550.1
Gs02G135090.1	Gs03G031170.1
Gs10G050030.1	Gs05G077890.1
Gs10G084210.1	Gs07G069990.1
Gs09G042070.1	Gs06G018600.1
Gs01G199630.1	Gs07G004180.1
Gs04G026310.1	Gs02G159530.1
Gs07G004690.1	Gs05G029770.1
Gs07G075220.1	Gs01G169930.1
Gs04G023410.1	Gs09G012810.1
Gs05G029760.1	Gs06G050140.1
Gs02G024010.1	Gs05G060760.1
Gs09G084910.1	Gs02G166040.1
Gs02G034780.1	Gs09G070920.1
Gs05G057210.1	Gs07G031990.1
Gs08G060010.1	Gs02G134340.1
Gs10G012970.1	Gs02G129910.1
Gs02G037590.1	Gs04G065890.1
Gs05G076890.1	Gs05G064400.1
Gs02G173300.1	Gs07G017030.1
Gs01G148930.1	Gs03G073210.1
Gs02G069250.1	Gs03G024690.1
Gs03G146350.1	Gs03G132640.1
Gs08G089510.1	Gs02G139790.1
Gs03G036740.1	Gs01G050500.1
Gs01G097370.1	Gs02G015080.1
Gs03G070230.1	Gs05G014010.1
Gs07G075190.1	Gs05G164070.1
Gs04G106850.1	Gs02G052220.1
Gs06G039600.1	Gs07G120720.1
Gs03G014090.1	Gs03G008010.1
Gs10G025530.1	Gs03G087560.1
Gs03G114170.1	Gs09G002540.1
Gs01G253450.1	Gs02G014650.1
Gs08G043610.1	Gs06G029590.1
Gs01G171870.1	Gs05G157390.1
Gs07G084720.1	Gs01G118460.1
Gs02G098350.1	Gs01G116280.1
Gs05G071180.1	Gs08G068070.1
Gs09G027200.1	Gs10G073790.1
Gs03G121050.1	Gs03G146850.1
Gs01G245130.1	Gs07G086820.1
Gs02G042620.1	Gs07G082800.1
Gs10G018850.1	Gs06G098240.1
Gs01G198450.1	Gs09G014940.1
Gs07G103160.1	Gs05G159840.1
Gs03G133740.1	Gs04G022950.1
Gs02G142450.1	Gs07G122450.1
Gs02G171780.1	Gs04G017040.1
Gs04G012580.1	Gs05G052310.1
Gs07G099730.1	Gs01G106880.1
Gs02G017640.1	Gs09G016680.1
Gs07G073150.1	Gs05G024900.1
Gs01G172200.1	Gs05G049450.1
Gs10G086950.1	Gs10G004020.1
Gs02G103130.1	Gs03G008220.1
Gs03G049030.1	Gs01G179350.1
Gs09G083740.1	Gs04G109820.1
Gs10G062450.1	Gs03G133200.1
Gs08G010540.1	Gs03G053650.1
Gs06G004790.1	Gs02G062560.1
Gs05G038990.1	Gs03G001080.1
Gs06G100450.1	Gs10G065660.1
Gs02G020980.1	Gs09G010580.1
Gs02G005980.1	Gs01G070500.1
Gs04G019110.1	Gs09G046760.1
Gs04G021040.1	Gs02G046400.1
Gs05G120110.1	Gs05G045860.1
Gs06G079700.1	Gs04G108360.1
Gs09G037000.1	Gs09G002530.1
Gs09G019610.1	Gs05G127380.1
Gs02G109640.1	Gs02G123680.1
Gs05G018260.1	Gs05G123210.1
Gs02G004750.1	Gs02G166850.1
Gs07G118890.1	Gs06G067170.1
Gs02G064310.1	Gs02G028490.1
Gs06G030400.1	Gs02G033470.1
Gs02G160930.1	Gs01G221010.1
Gs05G155410.1	Gs06G028740.1
Gs01G138540.1	Gs07G131390.1
Gs10G007370.1	Gs09G046560.1
Gs08G013750.1	Gs05G167180.1
Gs09G036020.1	Gs05G020440.1
Gs03G041000.1	Gs07G088860.1
Gs08G032960.1	Gs05G038730.1
Gs02G121980.1	Gs03G126820.1
Gs08G005970.1	Gs06G003630.1
Gs05G008460.1	Gs05G163080.1
Gs02G039950.1	Gs03G137370.1
Gs05G167990.1	Gs07G077510.1
Gs08G060130.1	Gs01G152370.1
Gs03G136950.1	Gs06G005070.1
Gs05G043030.1	Gs02G033630.1
Gs05G037620.1	Gs06G082060.1
Gs01G211300.1	Gs07G086380.1
Gs01G227880.1	Gs07G054580.1
Gs05G125810.1	Gs01G169920.1
Gs09G057460.1	Gs08G042580.1
Gs07G130880.1	Gs03G011770.1
Gs07G106030.1	Gs04G104240.1
Gs05G066970.1	Gs05G125740.1
Gs06G101970.1	Gs06G086910.1
Gs08G053890.1	Gs01G063670.1
Gs02G150550.1	Gs01G073460.1
Gs03G048610.1	Gs05G075350.1
Gs10G097650.1	Gs05G041400.1
Gs01G074900.1	Gs06G012900.1
Gs05G114870.1	Gs10G041220.1
Gs03G136900.1	Gs07G013660.1
Gs07G068040.1	Gs07G097760.1
Gs08G003940.1	Gs03G022290.1
Gs10G051690.1	Gs02G150430.1
Gs02G102650.1	Gs02G002170.1
Gs06G015550.1	Gs09G064880.1
Gs08G041500.1	Gs02G016230.1
Gs08G005270.1	Gs02G007200.1
Gs02G003800.1	Gs03G127130.1
Gs06G095200.1	Gs08G051910.1
Gs05G009320.1	Gs08G042320.1
Gs02G115440.1	Gs02G171220.1
Gs02G086890.1	Gs04G108210.1
Gs03G017160.1	Gs01G235900.1
Gs08G014710.1	Gs05G169690.1
Gs05G021530.1	Gs09G064670.1
Gs05G164300.1	Gs05G115510.1
Gs06G100720.1	Gs07G124270.1
Gs10G025730.1	Gs02G068750.1
Gs03G037090.1	Gs10G048630.1
Gs02G150640.1	Gs02G128370.1
Gs03G095760.1	Gs10G051820.1
Gs05G002330.1	Gs08G037770.1
Gs01G173470.1	Gs04G061600.1
Gs08G006970.1	Gs07G129250.1
Gs10G042520.1	Gs04G045060.1
Gs08G095470.1	Gs09G083110.1
Gs02G061970.1	Gs01G246500.1
Gs01G050070.1	Gs03G004020.1
Gs04G023380.1	Gs05G039880.1
Gs05G150580.1	Gs05G160790.1
Gs07G090520.1	Gs08G042310.1
Gs02G148850.1	Gs02G154740.1
Gs04G110270.1	Gs06G049660.1
Gs01G175730.1	Gs06G014490.1
Gs01G018320.1	Gs10G048510.1
Gs10G084240.1	Gs06G030320.1
Gs09G076750.1	Gs06G045620.1
Gs02G085180.1	Gs01G205000.1
Gs10G009120.1	Gs02G126830.1
Gs04G019320.1	Gs05G068850.1
Gs04G104080.1	Gs09G038280.1
Gs05G106750.1	Gs10G078850.1
Gs10G031570.1	Gs05G127390.1
Gs03G002780.1	Gs02G028430.1
Gs09G037930.1	Gs08G041060.1
Gs05G159560.1	Gs02G020350.1
Gs05G165900.1	Gs07G062640.1
Gs03G051750.1	Gs02G008880.1
Gs02G176170.1	Gs01G226840.1
Gs01G115800.1	Gs01G233610.1
Gs01G256660.1	Gs07G118130.1
Gs03G151750.1	Gs03G012670.1
Gs05G140410.1	Gs09G054980.1
Gs02G041710.1	Gs10G091160.1
Gs01G182830.1	Gs03G152360.1
Gs06G019570.1	Gs04G112170.1
Gs04G023920.1	Gs02G120250.1
Gs03G095790.1	Gs03G063910.1
Gs10G040090.1	Gs10G030360.1
Gs10G031400.1	Gs05G100150.1
Gs10G001350.1	Gs07G094690.1
Gs03G154770.1	Gs03G129820.1
Gs09G042610.1	Gs10G063930.1
Gs10G013330.1	Gs11G003630.1
Gs06G026000.1	Gs09G065820.1
Gs08G038090.1	Gs09G078730.1
Gs05G057470.1	Gs02G002520.1
Gs10G006770.1	Gs04G107580.1
Gs03G141340.1	Gs05G101560.1
Gs05G038360.1	Gs10G023150.1
Gs01G027440.1	Gs03G041540.1
Gs04G030830.1	Gs05G134320.1
Gs10G083490.1	Gs04G100420.1
Gs05G028820.1	Gs02G154660.1
Gs02G069960.1	Gs01G233560.1
Gs01G262960.1	Gs07G098820.1
Gs10G084200.1	Gs02G119620.1
Gs03G153030.1	Gs03G118830.1
Gs02G101670.1	Gs01G239470.1
Gs03G104110.1	Gs07G090510.1
Gs06G008290.1	Gs02G044810.1
Gs06G091680.1	Gs10G023500.1
Gs07G036250.1	Gs07G103410.1
Gs01G025340.1	Gs08G036230.1
Gs09G079180.1	Gs10G083480.1
Gs07G109650.1	Gs02G154520.1
Gs08G045850.1	Gs01G181180.1
Gs05G063060.1	Gs02G145110.1
Gs03G134880.1	Gs02G171230.1
Gs01G220490.1	Gs02G059070.1
Gs01G071630.1	Gs04G113600.1
Gs05G129380.1	Gs07G118030.1
Gs05G054090.1	Gs05G017510.1
Gs02G041800.1	Gs03G154930.1
Gs07G062370.1	Gs09G072320.1
Gs07G070890.1	Gs07G010770.1
Gs02G021670.1	Gs05G037230.1
Gs02G027600.1	Gs08G097450.1
Gs03G127350.1	Gs01G019600.1
Gs07G102310.1	Gs01G084680.1
Gs04G104810.1	Gs08G040710.1
Gs06G016640.1	Gs03G013170.1
Gs01G144220.1	Gs03G143290.1
Gs04G061910.1	Gs07G101920.1
Gs04G005890.1	Gs01G125550.1
Gs06G015500.1	Gs07G076180.1
Gs10G008660.1	Gs01G179760.1
Gs04G098980.1	Gs05G144320.1
Gs01G109800.1	Gs02G044590.1
Gs05G042920.1	Gs10G088270.1
Gs04G021140.1	Gs08G040390.1
Gs02G076030.1	Gs06G042030.1
Gs08G033910.1	Gs07G092680.1
Gs05G091430.1	Gs08G077180.1
Gs01G153830.1	Gs07G005980.1
Gs08G055670.1	Gs04G097170.1
Gs08G071450.1	Gs02G144270.1
Gs02G034590.1	Gs01G127080.1
Gs10G004890.1	Gs08G059790.1
Gs01G220650.1	Gs05G093330.1
Gs02G143550.1	Gs02G167580.1
Gs01G029930.1	Gs07G110820.1
Gs07G108720.1	Gs01G267970.1
Gs02G031470.1	Gs06G011600.1
Gs09G049100.1	Gs01G162800.1
Gs08G009540.1	Gs08G061250.1
Gs02G030870.1	Gs05G130730.1
Gs02G117570.1	Gs03G120940.1
Gs02G139350.1	Gs03G000700.1
Gs01G222780.1	Gs10G009810.1
Gs09G084020.1	Gs03G016580.1
Gs07G096170.1	Gs10G084940.1
Gs05G062320.1	Gs03G046200.1
Gs02G099040.1	Gs03G018870.1
Gs06G030380.1	Gs01G104290.1
Gs05G120160.1	Gs07G023360.1
Gs05G024240.1	Gs09G030080.1
Gs03G008890.1	Gs07G008480.1
Gs07G060840.1	Gs08G028080.1
Gs06G038370.1	Gs10G047490.1
Gs02G161910.1	Gs03G027630.1
Gs03G149490.1	Gs06G025550.1
Gs04G013570.1	Gs07G113950.1
Gs02G020950.1	Gs08G019780.1
Gs09G066230.1	Gs01G157160.1
Gs03G136920.1	Gs01G097330.1
Gs03G137490.1	Gs09G057700.1
Gs03G019160.1	Gs09G013830.1
Gs05G046690.1	Gs09G087110.1
Gs11G002020.1	Gs01G249100.1
Gs02G109750.1	Gs07G111320.1
Gs04G103050.1	Gs09G076770.1
Gs09G075820.1	Gs03G088370.1
Gs10G084220.1	Gs07G115850.1
Gs08G012880.1	Gs02G099860.1
Gs02G116730.1	Gs07G076930.1
Gs07G113090.1	Gs07G121070.1
Gs07G115820.1	Gs09G037050.1
Gs02G118380.1	Gs07G069450.1
Gs02G140070.1	Gs05G130460.1
Gs03G136960.1	Gs06G099860.1
Gs07G082780.1	Gs05G017520.1
Gs01G098100.1	Gs08G017360.1
Gs10G041120.1	Gs01G113290.1
Gs07G115160.1	Gs08G050790.1
Gs05G159150.1	Gs07G123960.1
Gs04G110300.1	Gs02G033710.1
Gs02G171000.1	Gs01G111740.1
Gs01G166040.1	Gs01G205270.1
Gs05G074500.1	Gs05G038170.1
Gs03G116530.1	Gs05G140070.1
Gs09G068880.1	Gs05G034350.1
Gs04G091470.1	Gs04G002920.1
Gs01G271910.1	Gs04G103490.1
Gs09G054710.1	Gs02G039680.1
Gs03G143730.1	Gs02G008660.1
Gs03G136820.1	Gs03G139920.1
Gs05G107140.1	Gs06G051860.1
Gs04G043170.1	Gs02G167030.1
Gs02G115760.1	Gs09G070940.1
Gs05G105380.1	Gs07G116750.1
Gs04G029970.1	Gs07G040290.1
Gs05G067670.1	Gs08G091730.1
Gs02G160780.1	Gs05G073900.1
Gs08G018280.1	Gs03G106660.1
Gs03G000710.1	Gs01G070410.1
Gs02G137140.1	Gs01G186660.1
Gs05G074050.1	Gs02G040460.1
Gs02G128960.1	Gs10G030030.1
Gs10G084180.1	Gs02G139880.1
Gs09G066280.1	Gs10G078960.1
Gs09G063570.1	Gs03G104360.1
Gs01G246800.1	Gs07G009270.1
Gs05G065450.1	Gs05G145110.1
Gs03G005220.1	Gs05G052830.1
Gs03G003160.1	Gs02G014320.1
Gs02G005920.1	Gs03G007130.1
Gs04G010770.1	Gs01G143170.1
Gs03G058800.1	Gs08G011280.1
Gs09G014790.1	Gs07G071080.1
Gs10G016330.1	Gs06G078830.1
Gs01G256770.1	Gs02G092790.1
Gs09G007940.1	Gs07G100610.1
Gs03G142940.1	Gs06G041840.1
Gs10G073040.1	Gs05G098200.1
Gs04G013960.1	Gs03G064410.1
Gs01G214290.1	Gs06G068900.1
Gs10G023080.1	Gs01G111940.1
Gs03G005370.1	Gs04G017780.1
Gs02G034160.1	Gs08G027070.1
Gs03G008540.1	Gs08G000420.1
Gs03G149750.1	Gs06G022400.1
Gs05G024490.1	Gs02G151920.1
Gs10G084170.1	Gs07G121300.1
Gs04G011680.1	Gs05G015280.1
Gs07G076820.1	Gs02G021980.1
Gs03G145700.1	Gs08G081550.1
Gs02G076440.1	Gs08G046790.1
Gs06G022010.1	Gs04G074950.1
Gs03G013330.1	Gs08G042410.1
Gs02G017150.1	Gs01G170010.1
Gs01G050530.1	Gs01G072960.1
Gs05G151490.1	Gs03G147060.1
Gs05G129630.1	Gs08G019710.1
Gs04G090980.1	Gs08G020970.1
Gs01G022390.1	Gs01G105390.1
Gs02G148060.1	Gs03G081280.1
Gs03G022450.1	Gs06G001040.1
Gs10G081720.1	Gs09G005870.1
Gs02G064300.1	Gs08G022670.1
Gs08G072000.1	Gs10G009290.1
Gs07G016720.1	Gs10G082140.1
Gs09G006930.1	Gs06G077540.1
Gs02G138320.1	Gs04G019480.1
Gs03G042880.1	Gs09G085960.1
Gs08G005530.1	Gs08G036760.1
Gs03G015010.1	Gs07G091220.1
Gs03G116690.1	Gs02G018060.1
Gs02G030620.1	Gs05G159420.1
Gs07G129670.1	Gs10G018780.1
Gs02G160720.1	Gs03G140020.1
Gs09G080990.1	Gs08G004900.1
Gs09G049640.1	Gs03G133320.1
Gs04G103740.1	Gs01G210830.1
Gs07G051930.1	Gs02G151220.1
Gs01G198730.1	Gs02G165210.1
Gs03G099690.1	Gs02G040910.1
Gs06G078070.1	Gs01G261980.1
Gs05G029150.1	Gs02G070210.1
Gs07G008440.1	Gs06G047430.1
Gs09G002700.1	Gs08G017830.1
Gs03G029270.1	Gs06G034830.1
Gs03G145050.1	Gs06G020450.1
Gs08G003970.1	Gs09G021210.1
Gs02G035050.1	Gs07G033750.1
Gs08G085390.1	Gs04G018220.1
Gs03G154790.1	Gs03G004320.1
Gs08G036570.1	Gs09G008180.1
Gs06G010150.1	Gs01G069270.1
Gs06G015980.1	Gs08G042840.1
Gs08G096830.1	Gs06G053150.1
Gs05G108380.1	Gs03G154420.1
Gs03G015780.1	Gs03G094220.1
Gs03G013020.1	Gs07G077740.1
Gs10G082710.1	Gs01G241050.1
Gs03G005640.1	Gs04G008250.1
Gs08G020730.1	Gs06G038910.1
Gs01G146020.1	Gs05G047000.1
Gs04G004270.1	Gs10G026220.1
Gs01G205540.1	Gs02G137070.1
Gs08G043000.1	Gs04G114380.1
Gs05G007190.1	Gs02G087340.1
Gs03G106420.1	Gs10G093770.1
Gs08G044560.1	Gs04G108080.1
Gs04G011050.1	Gs03G049980.1
Gs03G005330.1	Gs07G071310.1
Gs08G056170.1	Gs10G070660.1
Gs05G051330.1	Gs07G023340.1
Gs08G000700.1	Gs01G113170.1
Gs04G109830.1	Gs01G265010.1
Gs02G006210.1	Gs05G067430.1
Gs05G018620.1	Gs01G066290.1
Gs10G080300.1	Gs07G102710.1
Gs01G099030.1	Gs02G058010.1
Gs09G062780.1	Gs02G009550.1
Gs01G085540.1	Gs01G269250.1
Gs02G011330.1	Gs04G093570.1
Gs02G093030.1	Gs10G030070.1
Gs02G030280.1	Gs05G016300.1
Gs09G048180.1	Gs02G117810.1
Gs01G167700.1	Gs08G007470.1
Gs03G142990.1	Gs02G004650.1
Gs06G058890.1	Gs05G128440.1
Gs02G071060.1	Gs07G055470.1
Gs08G024160.1	Gs04G005870.1
Gs01G139300.1	Gs11G004950.1
Gs02G158810.1	Gs07G038870.1
Gs07G078900.1	Gs03G065080.1
Gs05G108410.1	Gs02G107270.1
Gs07G017940.1	Gs08G045320.1
Gs03G044750.1	Gs04G098220.1
Gs05G012300.1	Gs02G155730.1
Gs09G073260.1	Gs05G099350.1
Gs04G096990.1	Gs06G009490.1
Gs02G004300.1	Gs02G123010.1
Gs09G083060.1	Gs10G023490.1
Gs03G063950.1	Gs02G109210.1
Gs02G151520.1	Gs01G063220.1
Gs05G066870.1	Gs07G095900.1
Gs10G004880.1	Gs06G072950.1
Gs05G120370.1	Gs07G049840.1
Gs01G263990.1	Gs03G151050.1
Gs02G148680.1	Gs07G116210.1
Gs08G019980.1	Gs03G132420.1
Gs01G234860.1	Gs01G140820.1
Gs04G000430.1	Gs03G054890.1
Gs10G027660.1	Gs06G087730.1
Gs07G115280.1	Gs05G027140.1
Gs08G000210.1	Gs05G166140.1
Gs03G040580.1	Gs06G022910.1
Gs08G002880.1	Gs02G060160.1
Gs03G009450.1	Gs07G099870.1
Gs03G055670.1	Gs01G096640.1
Gs03G134830.1	Gs05G031840.1
Gs07G129880.1	Gs02G131450.1
Gs01G080860.1	Gs04G025080.1
Gs10G028100.1	Gs10G024950.1
Gs08G032290.1	Gs05G139390.1
Gs11G024920.1	Gs01G153920.1
Gs07G097470.1	Gs01G040000.1
Gs08G011380.1	Gs05G032350.1
Gs01G020320.1	Gs01G019360.1
Gs10G014860.1	Gs03G135210.1
Gs03G153330.1	Gs09G043510.1
Gs08G005260.1	Gs05G085080.1
Gs03G136910.1	Gs03G134140.1
Gs04G037610.1	Gs05G025520.1
Gs04G105530.1	Gs07G039860.1
Gs05G001110.1	Gs02G166540.1
Gs01G068330.1	Gs03G129290.1
Gs01G242180.1	Gs05G027660.1
Gs10G015250.1	Gs01G069540.1
Gs06G059910.1	Gs05G140820.1
Gs01G090120.1	Gs05G050880.1
Gs09G050780.1	Gs06G027450.1
Gs07G107780.1	Gs04G039170.1
Gs02G101680.1	Gs07G056220.1
Gs10G008650.1	Gs04G087040.1
Gs01G209880.1	Gs08G023220.1
Gs09G006270.1	Gs01G227060.1
Gs02G041410.1	Gs05G021270.1
Gs02G097670.1	Gs07G100500.1
Gs08G059610.1	Gs01G137230.1
Gs02G030360.1	Gs02G123290.1
Gs04G061790.1	Gs06G002990.1
Gs10G018500.1	Gs01G265850.1
Gs08G058510.1	Gs05G167800.1
Gs08G090530.1	Gs05G162090.1
Gs08G066450.1	Gs07G001060.1
Gs02G045410.1	Gs05G052690.1
Gs06G044210.1	Gs01G245300.1
Gs10G096200.1	Gs03G145580.1
Gs04G039900.1	Gs05G018000.1
Gs03G048590.1	Gs01G220540.1
Gs09G003360.1	Gs01G180170.1
Gs07G072560.1	Gs01G112120.1
Gs02G081720.1	Gs09G002330.1
Gs09G068120.1	Gs07G067630.1
Gs03G086330.1	Gs01G243990.1
Gs07G059860.1	Gs05G054870.1
Gs01G100230.1	Gs01G138720.1
Gs05G152420.1	Gs05G148030.1
Gs07G065190.1	Gs04G072630.1
Gs10G018220.1	Gs08G064610.1
Gs03G108750.1	Gs02G174260.1
Gs10G014880.1	Gs03G084310.1
Gs02G102850.1	Gs09G075460.1
Gs03G137550.1	Gs03G117250.1
Gs02G134500.1	Gs01G234430.1
Gs01G145170.1	Gs02G144100.1
Gs01G021150.1	Gs10G004720.1
Gs02G029130.1	Gs08G034100.1
Gs10G086560.1	Gs10G038570.1
Gs05G101640.1	Gs01G155540.1
Gs07G120950.1	Gs06G049420.1
Gs10G053160.1	Gs07G123270.1
Gs02G103010.1	Gs06G020080.1
Gs04G114680.1	Gs01G147100.1
Gs05G130210.1	Gs07G092870.1
Gs07G005550.1	Gs05G048570.1
Gs02G005000.1	Gs07G086730.1
Gs09G043520.1	Gs06G028030.1
Gs01G104310.1	Gs04G061760.1
Gs04G021770.1	Gs05G118130.1
Gs01G071330.1	Gs05G153730.1
Gs04G027110.1	Gs08G004740.1
Gs06G085020.1	Gs02G053250.1
Gs09G007700.1	Gs05G170390.1
Gs05G140520.1	Gs01G270020.1
Gs02G166520.1	Gs01G062380.1
Gs03G038680.1	Gs01G032950.1
Gs02G016410.1	Gs05G128530.1
Gs10G021120.1	Gs08G042630.1
Gs01G149050.1	Gs07G015050.1
Gs10G025240.1	Gs05G165590.1
Gs03G008230.1	Gs09G056320.1
Gs05G079500.1	Gs05G097460.1
Gs07G101550.1	Gs07G112950.1
Gs02G094270.1	Gs01G163200.1
Gs04G105180.1	Gs09G047760.1
Gs01G204330.1	Gs02G044610.1
Gs10G049990.1	Gs06G040780.1
Gs10G056100.1	Gs02G136090.1
Gs03G029950.1	Gs02G096550.1
Gs09G048910.1	Gs06G004780.1
Gs03G153370.1	Gs04G099650.1
Gs02G101660.1	Gs07G069190.1
Gs06G040450.1	Gs01G069920.1
Gs02G103960.1	Gs08G022430.1
Gs05G132360.1	Gs02G034420.1
Gs05G047170.1	Gs02G120960.1
Gs02G034820.1	Gs01G136590.1
Gs05G170870.1	Gs09G053570.1
Gs09G075040.1	Gs05G133130.1
Gs01G256840.1	Gs04G052230.1
Gs05G142870.1	Gs04G023750.1
Gs02G155400.1	Gs08G027600.1
Gs04G093780.1	Gs09G008140.1
Gs05G140590.1	Gs05G038600.1
Gs01G107830.1	Gs02G160100.1
Gs04G042990.1	Gs04G075000.1
Gs04G094220.1	Gs01G219120.1
Gs05G057410.1	Gs07G127810.1
Gs03G138710.1	Gs02G157340.1
Gs03G116820.1	Gs02G135000.1
Gs04G013910.1	Gs08G027760.1
Gs09G078420.1	Gs03G115390.1
Gs07G129600.1	Gs05G166980.1
Gs05G148310.1	Gs08G009890.1
Gs01G272990.1	Gs03G105720.1
Gs02G017790.1	Gs03G027450.1
Gs05G065660.1	Gs01G121800.1
Gs05G163250.1	Gs06G027730.1
Gs01G132590.1	Gs05G012530.1
Gs04G063780.1	Gs02G068380.1
Gs05G114850.1	Gs06G032110.1
Gs05G153720.1	Gs05G150090.1
Gs08G011510.1	Gs01G263360.1
Gs09G064390.1	Gs05G168270.1
Gs09G055580.1	Gs05G140850.1
Gs01G108480.1	Gs01G223370.1
Gs06G024580.1	Gs04G061200.1
Gs05G030840.1	Gs08G072620.1
Gs07G115440.1	Gs03G110070.1
Gs01G242300.1	Gs09G077900.1
Gs06G092880.1	Gs02G070500.1
Gs05G130690.1	Gs01G063300.1
Gs07G008510.1	Gs05G054550.1
Gs05G044480.1	Gs01G083490.1
Gs04G013920.1	Gs05G126900.1
Gs04G107740.1	Gs09G014980.1
Gs05G032650.1	Gs07G118800.1
Gs10G043720.1	Gs06G097630.1
Gs02G041440.1	Gs04G108690.1
Gs02G001410.1	Gs10G084420.1
Gs08G028900.1	Gs01G143840.1
Gs05G032980.1	Gs07G089950.1
Gs03G140290.1	Gs09G004050.1
Gs02G102080.1	Gs07G070200.1
Gs07G058340.1	Gs06G041150.1
Gs01G113230.1	Gs08G035320.1
Gs10G007400.1	Gs06G004620.1
Gs10G073780.1	Gs10G057440.1
Gs01G184520.1	Gs02G119280.1
Gs07G016710.1	Gs03G128020.1
Gs07G009140.1	Gs01G050320.1
Gs07G012120.1	Gs07G062440.1
Gs08G060990.1	Gs02G146070.1
Gs10G043980.1	Gs06G027740.1
Gs06G015410.1	Gs05G027580.1
Gs10G068200.1	Gs08G017160.1
Gs03G086160.1	Gs02G112400.1
Gs01G124980.1	Gs02G076970.1
Gs02G095680.1	Gs03G152530.1
Gs07G002140.1	Gs10G078880.1
Gs01G100310.1	Gs10G044180.1
Gs02G027620.1	Gs09G083480.1
Gs09G028940.1	Gs06G096340.1
Gs03G150520.1	Gs03G103070.1
Gs08G042970.1	Gs01G143060.1
Gs03G020890.1	Gs04G024020.1
Gs01G151740.1	Gs03G145910.1
Gs06G030670.1	Gs04G002100.1
Gs06G006560.1	Gs07G074970.1
Gs05G036920.1	Gs01G238290.1
Gs01G038670.1	Gs06G102120.1
Gs08G010290.1	Gs05G150800.1
Gs06G096150.1	Gs03G098360.1
Gs10G014680.1	Gs01G154910.1
Gs04G029710.1	Gs01G064380.1
Gs08G002720.1	Gs06G007250.1
Gs01G208700.1	Gs04G012610.1
Gs04G075740.1	Gs05G029790.1
Gs04G014310.1	Gs04G093650.1
Gs01G244160.1	Gs01G269570.1
Gs03G054340.1	Gs02G087140.1
Gs01G255830.1	Gs01G233150.1
Gs03G099700.1	Gs06G002590.1
Gs10G012390.1	Gs02G070250.1
Gs01G183350.1	Gs05G081640.1
Gs02G046950.1	Gs05G070500.1
Gs06G009170.1	Gs10G025080.1
Gs04G001990.1	Gs05G067620.1
Gs06G050230.1	Gs03G044230.1
Gs05G014020.1	Gs07G058990.1
Gs07G087720.1	Gs02G115930.1
Gs01G206090.1	Gs08G068500.1
Gs05G018600.1	Gs10G095780.1
Gs03G061380.1	Gs05G022170.1
Gs06G078150.1	Gs10G054660.1
Gs05G124530.1	Gs04G086240.1
Gs03G031180.1	Gs08G008150.1
Gs01G181540.1	Gs02G051740.1
Gs06G092890.1	Gs08G080690.1
Gs04G109890.1	Gs10G094730.1
Gs03G107350.1	Gs02G039450.1
Gs08G060290.1	Gs02G077930.1
Gs03G056660.1	Gs05G034230.1
Gs01G272170.1	Gs07G107100.1
Gs04G110470.1	Gs10G002370.1
Gs02G093770.1	Gs05G056520.1
Gs01G034350.1	Gs10G021570.1
Gs03G103180.1	Gs03G154640.1
Gs02G172920.1	Gs09G021940.1
Gs06G016480.1	Gs06G090610.1
Gs08G036940.1	Gs10G084840.1
Gs09G068340.1	Gs09G024500.1
Gs03G138910.1	Gs07G018750.1
Gs02G118670.1	Gs06G006160.1
Gs03G101390.1	Gs01G237000.1
Gs05G161550.1	Gs07G089560.1
Gs01G223200.1	Gs05G163850.1
Gs01G107170.1	Gs09G070580.1
Gs07G112830.1	Gs07G122790.1
Gs02G101720.1	Gs07G058800.1
Gs01G153090.1	Gs04G114470.1
Gs05G112820.1	Gs03G127110.1
Gs07G070630.1	Gs08G022690.1
Gs03G012000.1	Gs05G041130.1
Gs02G059620.1	Gs04G030460.1
Gs05G057390.1	Gs05G166710.1
Gs03G088750.1	Gs08G024720.1
Gs02G090760.1	Gs04G108740.1
Gs07G080460.1	Gs05G075440.1
Gs01G245800.1	Gs05G075790.1
Gs10G041150.1	Gs08G031210.1
Gs07G015720.1	Gs05G030140.1
Gs02G167290.1	Gs06G014980.1
Gs03G134540.1	Gs09G069870.1
Gs01G250540.1	Gs03G125110.1
Gs07G066090.1	Gs08G000820.1
Gs05G080150.1	Gs04G062670.1
Gs10G003800.1	Gs05G160170.1
Gs05G003220.1	Gs03G104660.1
Gs03G151760.1	Gs08G058930.1
Gs01G233680.1	Gs09G010080.1
Gs05G088050.1	Gs05G070860.1
Gs07G122800.1	Gs01G081200.1
Gs03G105030.1	Gs06G095730.1
Gs02G001100.1	Gs05G157970.1
Gs11G002430.1	Gs07G095820.1
Gs06G030660.1	Gs01G215330.1
Gs08G059030.1	Gs04G103220.1
Gs02G021660.1	Gs07G086840.1
Gs01G052800.1	Gs05G165140.1
Gs08G085310.1	Gs03G096460.1
Gs01G210430.1	Gs07G021990.1
Gs10G084070.1	Gs06G014510.1
Gs05G146970.1	Gs05G171270.1
Gs08G041490.1	Gs05G030630.1
Gs05G152430.1	Gs03G005050.1
Gs03G035400.1	Gs07G078510.1
Gs05G149970.1	Gs01G148950.1
Gs04G114830.1	Gs09G081570.1
Gs05G159570.1	Gs06G010880.1
Gs05G153460.1	Gs05G000050.1
Gs04G070780.1	Gs02G052520.1
Gs07G005310.1	Gs04G000580.1
Gs09G053840.1	Gs01G151370.1
Gs01G026420.1	Gs07G001110.1
Gs05G076120.1	Gs06G027340.1
Gs03G096760.1	Gs04G033630.1
Gs04G019940.1	Gs01G132920.1
Gs05G112890.1	Gs01G214780.1
Gs05G020950.1	Gs07G065520.1
Gs09G064210.1	Gs05G157040.1
Gs09G022640.1	Gs02G131140.1
Gs07G023620.1	Gs03G128080.1
Gs10G052070.1	Gs02G159690.1
Gs10G003750.1	Gs04G113000.1
Gs04G039260.1	Gs01G212630.1
Gs01G026040.1	Gs02G064530.1
Gs01G108550.1	Gs05G027880.1
Gs03G138310.1	Gs09G053390.1
Gs10G051110.1	Gs05G048260.1
Gs01G237850.1	Gs03G041790.1
Gs01G264810.1	Gs07G088680.1
Gs01G109650.1	Gs10G055090.1
Gs08G004980.1	Gs06G097310.1
Gs08G084060.1	Gs07G075420.1
Gs09G027100.1	Gs03G034080.1
Gs02G138630.1	Gs05G158520.1
Gs10G009740.1	Gs05G124560.1
Gs01G034210.1	Gs08G024380.1
Gs01G073440.1	Gs02G029740.1
Gs05G128280.1	Gs10G086650.1
Gs05G170550.1	Gs01G088600.1
Gs08G005500.1	Gs03G155440.1
Gs03G003130.1	Gs03G153670.1
Gs05G146360.1	Gs04G048980.1
Gs04G074320.1	Gs10G056840.1
Gs05G053020.1	Gs10G002380.1
Gs05G133250.1	Gs05G000770.1
Gs01G149700.1	Gs04G027160.1
Gs09G085290.1	Gs02G002460.1
Gs02G005900.1	Gs01G246330.1
Gs07G104190.1	Gs09G002260.1
Gs05G066570.1	Gs02G144940.1
Gs04G006700.1	Gs10G054250.1
Gs03G038370.1	Gs01G240500.1
Gs11G006980.1	Gs02G064190.1
Gs01G171310.1	Gs01G158790.1
Gs07G025560.1	Gs05G141300.1
Gs04G103210.1	Gs03G120230.1
Gs09G077680.1	Gs03G017420.1
Gs05G001530.1	Gs10G000640.1
Gs05G153530.1	Gs10G028680.1
Gs04G034050.1	Gs06G021380.1
Gs01G020330.1	Gs02G161800.1
Gs07G084310.1	Gs04G019300.1
Gs01G248700.1	Gs01G119760.1
Gs04G034690.1	Gs05G011290.1
Gs01G130700.1	Gs08G015380.1
Gs01G125470.1	Gs09G007010.1
Gs08G006130.1	Gs03G125140.1
Gs09G083690.1	Gs05G162810.1
Gs02G017480.1	Gs01G157120.1
Gs08G073480.1	Gs01G163240.1
Gs02G165670.1	Gs09G019160.1
Gs01G052720.1	Gs02G036430.1
Gs01G109580.1	Gs06G092920.1
Gs10G037650.1	Gs02G114840.1
Gs04G034700.1	Gs02G138010.1
Gs06G009410.1	Gs06G003970.1
Gs06G022000.1	Gs03G002870.1
Gs06G001730.1	Gs02G071030.1
Gs03G001700.1	Gs09G077980.1
Gs06G084890.1	Gs04G088010.1
Gs02G161100.1	Gs09G072690.1
Gs08G036590.1	Gs03G012550.1
Gs06G033370.1	Gs04G104120.1
Gs02G024790.1	Gs05G006060.1
Gs04G010540.1	Gs10G046160.1
Gs05G139660.1	Gs05G156040.1
Gs07G073320.1	Gs07G127700.1
Gs05G011270.1	Gs09G048190.1
Gs10G084230.1	Gs05G169290.1
Gs02G103650.1	Gs04G093100.1
Gs03G142980.1	Gs02G146760.1
Gs10G020140.1	Gs03G137570.1
Gs08G026190.1	Gs02G020010.1
Gs02G139240.1	Gs05G048470.1
Gs06G013970.1	Gs10G063620.1
Gs01G254060.1	Gs08G054150.1
Gs03G141410.1	Gs05G013160.1
Gs02G135860.1	Gs02G003280.1
Gs04G070950.1	Gs06G031860.1
Gs02G133340.1	Gs09G079100.1
Gs04G037620.1	Gs01G161080.1
Gs02G059600.1	Gs03G006280.1
Gs02G059610.1	Gs08G044810.1
Gs02G140370.1	Gs03G008210.1
Gs01G019150.1	Gs05G063760.1
Gs02G122400.1	Gs03G143750.1
Gs06G020380.1	Gs09G077780.1
Gs07G006610.1	Gs02G113340.1
Gs09G053700.1	Gs01G242760.1
Gs01G132580.1	Gs10G012710.1
Gs10G060320.1	Gs07G007550.1
Gs03G150480.1	Gs04G002780.1
Gs04G001780.1	Gs05G082200.1
Gs05G142550.1	Gs05G143880.1
Gs08G021360.1	Gs02G163110.1
Gs05G101630.1	Gs02G160850.1
Gs03G140300.1	Gs04G003420.1
Gs01G113050.1	Gs05G047440.1
Gs03G002200.1	Gs06G001470.1
Gs07G090000.1	Gs01G110020.1
Gs08G097480.1	Gs10G058280.1
Gs11G003510.1	Gs01G073340.1
Gs02G121960.1	Gs01G055740.1
Gs06G007930.1	Gs08G006850.1
Gs05G034160.1	Gs06G020100.1
Gs05G136650.1	Gs01G164970.1
Gs04G015440.1	Gs09G074200.1
Gs03G105100.1	Gs04G008060.1
Gs05G124930.1	Gs07G021810.1
Gs03G066130.1	Gs07G055160.1
Gs01G090060.1	Gs10G035550.1
Gs03G151900.1	Gs10G009340.1
Gs10G011490.1	Gs01G186240.1
Gs01G073450.1	Gs05G106140.1
Gs01G104140.1	Gs10G077310.1
Gs08G027750.1	Gs01G036340.1
Gs10G031450.1	Gs02G155580.1
Gs01G074440.1	Gs02G079180.1
Gs10G017970.1	Gs08G007190.1
Gs06G010100.1	Gs03G140390.1
Gs09G069880.1	Gs05G048860.1
Gs02G097790.1	Gs07G088930.1
Gs06G100850.1	Gs03G139320.1
Gs05G023100.1	Gs09G000850.1
Gs08G036330.1	Gs05G052440.1
Gs09G050850.1	Gs07G099900.1
Gs04G003900.1	Gs07G066150.1
Gs01G173670.1	Gs09G072410.1
Gs05G021880.1	Gs03G001820.1
Gs03G007920.1	Gs02G077640.1
Gs10G016320.1	Gs10G035710.1
Gs06G092000.1	Gs02G128510.1
Gs05G041930.1	Gs01G267160.1
Gs08G075970.1	Gs02G144010.1
Gs05G053510.1	Gs05G038800.1
Gs02G087000.1	Gs10G085470.1
Gs03G083110.1	Gs07G089310.1
Gs05G165550.1	Gs06G006320.1
Gs10G073290.1	Gs01G222590.1
Gs09G002660.1	Gs03G038790.1
Gs10G001060.1	Gs08G047200.1
Gs09G083260.1	Gs01G074950.1
Gs05G093300.1	Gs06G092460.1
Gs09G073200.1	Gs08G042720.1
Gs01G071680.1	Gs05G012230.1
Gs05G120250.1	Gs07G087740.1
Gs02G127690.1	Gs01G113780.1
Gs03G128880.1	Gs05G029780.1
Gs05G139590.1	Gs05G151200.1
Gs08G039910.1	Gs07G047170.1
Gs01G081210.1	Gs03G140150.1
Gs05G032480.1	Gs03G000950.1
Gs10G052770.1	Gs01G118490.1
Gs02G036330.1	Gs04G046010.1
Gs10G062170.1	Gs02G064040.1
Gs01G245680.1	Gs01G168510.1
Gs10G088500.1	Gs06G079890.1
Gs05G027350.1	Gs06G100000.1
Gs02G112670.1	Gs02G008950.1
Gs08G019120.1	Gs06G015910.1
Gs10G089050.1	Gs01G096120.1
Gs02G034740.1	Gs05G065490.1
Gs09G015420.1	Gs01G098180.1
Gs04G002620.1	Gs01G109140.1
Gs02G106920.1	Gs08G015970.1
Gs01G156540.1	Gs04G009510.1
Gs03G145570.1	Gs05G026800.1
Gs05G139830.1	Gs06G011080.1
Gs09G002030.1	Gs04G108620.1
Gs07G082620.1	Gs09G058230.1
Gs03G139120.1	Gs04G002210.1
Gs10G021210.1	Gs01G155090.1
Gs02G058220.1	Gs02G118050.1
Gs09G073420.1	Gs04G028940.1
Gs10G087530.1	Gs02G025390.1
Gs02G133240.1	Gs07G113050.1
Gs02G119440.1	Gs03G022160.1
Gs04G000550.1	Gs07G084890.1
Gs03G005440.1	Gs06G022470.1
Gs01G221670.1	Gs06G101770.1
Gs02G048870.1	Gs08G013350.1
Gs04G045570.1	Gs05G016320.1
Gs01G086380.1	Gs05G086620.1
Gs03G005170.1	Gs01G032620.1
Gs02G044110.1	Gs09G002470.1
Gs07G070280.1	Gs03G011800.1
Gs04G103110.1	Gs01G089420.1
Gs03G005310.1	Gs02G131480.1
Gs02G103640.1	Gs03G137430.1
Gs02G165690.1	Gs01G114100.1
Gs05G109280.1	Gs01G157110.1
Gs05G080580.1	Gs01G270480.1
Gs08G035890.1	Gs02G060480.1
Gs02G023620.1	Gs09G078020.1
Gs03G027650.1	Gs03G124020.1
Gs05G068610.1	Gs02G102790.1
Gs01G115940.1	Gs04G095630.1
Gs07G022720.1	Gs06G012460.1
Gs03G154370.1	Gs01G179570.1
Gs04G009480.1	Gs05G030780.1
Gs01G049540.1	Gs07G119800.1
Gs06G012830.1	Gs04G009270.1
Gs08G087310.1	Gs07G117270.1
Gs07G003670.1	Gs09G001070.1
Gs03G067690.1	Gs05G135820.1
Gs01G243320.1	Gs08G031050.1
Gs10G006730.1	Gs09G011800.1
Gs03G009710.1	Gs08G024520.1
Gs07G107910.1	Gs09G074980.1
Gs06G009250.1	Gs03G018290.1
Gs03G121030.1	Gs09G005160.1
Gs02G037950.1	Gs07G064480.1
Gs03G018790.1	Gs06G098120.1
Gs05G135650.1	Gs05G161180.1
Gs02G161720.1	Gs07G002290.1
Gs07G120350.1	Gs09G084730.1
Gs07G120220.1	Gs04G044740.1
Gs02G045270.1	Gs07G118140.1
Gs05G030830.1	Gs02G008110.1
Gs06G035960.1	Gs02G126620.1
Gs09G010020.1	Gs04G041330.1
Gs04G104400.1	Gs05G164980.1
Gs06G015170.1	Gs06G094340.1
Gs09G067860.1	Gs01G211630.1
Gs10G086910.1	Gs01G038710.1
Gs06G095870.1	Gs05G027670.1
Gs08G026720.1	Gs01G027290.1
Gs04G109810.1	Gs06G091050.1
Gs03G101950.1	Gs06G011840.1
Gs05G120150.1	Gs04G107990.1
Gs05G123150.1	Gs02G155430.1
Gs01G069760.1	Gs05G142760.1
Gs07G033620.1	Gs03G151610.1
Gs07G123470.1	Gs03G100740.1
Gs01G124180.1	Gs07G122430.1
Gs04G109260.1	Gs07G123970.1
Gs04G039860.1	Gs05G114780.1
Gs10G027570.1	Gs01G070540.1
Gs01G125810.1	Gs10G013070.1
Gs04G061920.1	Gs05G064680.1
Gs10G023770.1	Gs01G257880.1
Gs08G003650.1	Gs08G023430.1
Gs11G008190.1	Gs10G088290.1
Gs04G111180.1	Gs07G073680.1
Gs01G133940.1	Gs06G003190.1
Gs02G053950.1	Gs02G026040.1
Gs08G084040.1	Gs08G037290.1
Gs10G009060.1	Gs05G077040.1
Gs03G033010.1	Gs05G050720.1
Gs03G025520.1	Gs09G070570.1
Gs01G181150.1	Gs01G159880.1
Gs02G086360.1	Gs01G252530.1
Gs01G160930.1	Gs04G000970.1
Gs01G175690.1	Gs07G108480.1
Gs06G013470.1	Gs04G008640.1
Gs08G001460.1	Gs01G249700.1
Gs08G028910.1	Gs05G171280.1
Gs08G060920.1	Gs01G086730.1
Gs02G034140.1	Gs04G017230.1
Gs01G159170.1	Gs01G130570.1
Gs10G052980.1	Gs06G019060.1
Gs05G054320.1	Gs07G081680.1
Gs05G009350.1	Gs06G037130.1
Gs06G082470.1	Gs05G095780.1
Gs09G072890.1	Gs06G089870.1
Gs08G030480.1	Gs08G036530.1
Gs02G079030.1	Gs04G098760.1
Gs01G025760.1	Gs01G186820.1
Gs07G115370.1	Gs05G080860.1
Gs02G018560.1	Gs01G143560.1
Gs08G009450.1	Gs02G064060.1
Gs09G048820.1	Gs10G089540.1
Gs01G164370.1	Gs08G003240.1
Gs05G030690.1	Gs06G078230.1
Gs10G052050.1	Gs10G002580.1
Gs02G114490.1	Gs03G033970.1
Gs02G062400.1	Gs05G072810.1
Gs05G161940.1	Gs08G000890.1
Gs03G146490.1	Gs01G157270.1
Gs01G175750.1	Gs01G258930.1
Gs10G046250.1	Gs05G130850.1
Gs10G045520.1	Gs07G034310.1
Gs05G097000.1	Gs01G204380.1
Gs04G000910.1	Gs02G023900.1
Gs01G107840.1	Gs08G017190.1
Gs01G161960.1	Gs01G131680.1
Gs05G164750.1	Gs02G166070.1
Gs02G016200.1	Gs05G155740.1
Gs01G209060.1	Gs09G085680.1
Gs08G060020.1	Gs01G216880.1
Gs05G144440.1	Gs03G144170.1
Gs06G082870.1	Gs01G092130.1
Gs05G129010.1	Gs06G023230.1
Gs02G096860.1	Gs04G115190.1
Gs01G091570.1	Gs01G224590.1
Gs01G139190.1	Gs01G141470.1
Gs01G217860.1	Gs01G204300.1
Gs03G047040.1	Gs08G042880.1
Gs05G044330.1	Gs06G012720.1
Gs02G059630.1	Gs06G013320.1
Gs07G103390.1	Gs05G016940.1
Gs01G214830.1	Gs01G155060.1
Gs08G021640.1	Gs04G017750.1
Gs05G116420.1	Gs05G142950.1
Gs08G067090.1	Gs04G001500.1
Gs10G070650.1	Gs01G236280.1
Gs08G022550.1	Gs05G024510.1
Gs07G065300.1	Gs03G018000.1
Gs05G171150.1	Gs04G024000.1
Gs02G144660.1	Gs03G155330.1
Gs05G078590.1	Gs06G017770.1
Gs05G143860.1	Gs05G145280.1
Gs07G128210.1	Gs08G037850.1
Gs10G037800.1	Gs04G066140.1
Gs02G104270.1	Gs06G096400.1
Gs04G090210.1	Gs10G027810.1
Gs05G162410.1	Gs05G164950.1
Gs09G010140.1	Gs05G159990.1
Gs06G003920.1	Gs07G126320.1
Gs02G164270.1	Gs02G023680.1
Gs08G036790.1	Gs10G043170.1
Gs05G152960.1	Gs10G096530.1
Gs02G008590.1	Gs07G118770.1
Gs06G073100.1	Gs05G054670.1
Gs08G026810.1	Gs10G097010.1
Gs05G004780.1	Gs05G002630.1
Gs08G032530.1	Gs02G112280.1
Gs05G027340.1	Gs03G111150.1
Gs02G167340.1	Gs02G056690.1
Gs02G131080.1	Gs08G080620.1
Gs06G036370.1	Gs03G046630.1
Gs03G014040.1	Gs05G036670.1
Gs03G147660.1	Gs01G157600.1
Gs01G158240.1	Gs10G054910.1
Gs02G154510.1	Gs05G021710.1
Gs08G014020.1	Gs08G019770.1
Gs03G129890.1	Gs07G009110.1
Gs06G001100.1	Gs03G025690.1
Gs05G040780.1	Gs05G078040.1
Gs02G009580.1	Gs03G035990.1
Gs05G149940.1	Gs05G154710.1
Gs05G005870.1	Gs02G134590.1
Gs07G096680.1	Gs04G005370.1
Gs03G140320.1	Gs11G025910.1
Gs08G030760.1	Gs07G096790.1
Gs09G005840.1	Gs06G094410.1
Gs02G146680.1	Gs06G081390.1
Gs07G080400.1	Gs03G073110.1
Gs06G025150.1	Gs01G165740.1
Gs08G028300.1	Gs04G018190.1
Gs08G036810.1	Gs10G087970.1
Gs01G116370.1	Gs01G115900.1
Gs05G139910.1	Gs02G167900.1
Gs02G062390.1	Gs08G035570.1
Gs09G025300.1	Gs05G118110.1
Gs06G014530.1	Gs01G119210.1
Gs01G266910.1	Gs03G137810.1
Gs03G140310.1	Gs05G053400.1
Gs07G074520.1	Gs10G038070.1
Gs05G054100.1	Gs02G139250.1
Gs08G001810.1	Gs02G006500.1
Gs08G097500.1	Gs02G029710.1
Gs10G064460.1	Gs07G120650.1
Gs09G070950.1	Gs08G019080.1
Gs01G043190.1	Gs02G116820.1
Gs07G131290.1	Gs05G016780.1
Gs02G124240.1	Gs04G023950.1
Gs07G040160.1	Gs09G078650.1
Gs02G096170.1	Gs01G156590.1
Gs10G038960.1	Gs07G077230.1
Gs09G016630.1	Gs10G097860.1
Gs06G022920.1	Gs02G011880.1
Gs04G009140.1	Gs03G136760.1
Gs07G050820.1	Gs04G017520.1
Gs04G051380.1	Gs10G083530.1
Gs06G021930.1	Gs01G076940.1
Gs06G013920.1	Gs04G007570.1
Gs01G089770.1	Gs07G017070.1
Gs07G000700.1	Gs01G100700.1
Gs09G049400.1	Gs02G008810.1
Gs01G215400.1	Gs06G021790.1
Gs02G175120.1	Gs07G022160.1
Gs06G004470.1	Gs01G165150.1
Gs10G020150.1	Gs01G063790.1
Gs08G045520.1	Gs04G009400.1
Gs02G045490.1	Gs02G172430.1
Gs07G054840.1	Gs09G053600.1
Gs09G064510.1	Gs10G062110.1
Gs06G046670.1	Gs02G123640.1
Gs09G006290.1	Gs07G018990.1
Gs07G015120.1	Gs01G266230.1
Gs05G165920.1	Gs07G094370.1
Gs01G166030.1	Gs05G140540.1
Gs09G087940.1	Gs03G131230.1
Gs09G070270.1	Gs08G006140.1
Gs09G062280.1	Gs08G061330.1
Gs09G059060.1	Gs09G022800.1
Gs01G088670.1	Gs04G089940.1
Gs10G056800.1	Gs08G021860.1
Gs02G013150.1	Gs07G127750.1
Gs08G085890.1	Gs02G007940.1
Gs01G126440.1	Gs06G090010.1
Gs02G086340.1	Gs05G143070.1
Gs10G028990.1	Gs06G050610.1
Gs10G055490.1	Gs05G142350.1
Gs06G091180.1	Gs07G078970.1
Gs08G018250.1	Gs10G026780.1
Gs05G141420.1	Gs06G066820.1
Gs05G009730.1	Gs10G092700.1
Gs03G099770.1	Gs04G026950.1
Gs07G084320.1	Gs04G107800.1
Gs02G039790.1	Gs01G086270.1
Gs07G022730.1	Gs10G063720.1
Gs05G079300.1	Gs02G028290.1
Gs02G150590.1	Gs07G027480.1
Gs04G106550.1	Gs02G169850.1
Gs01G030000.1	Gs02G164830.1
Gs02G100700.1	Gs10G027040.1
Gs07G000370.1	Gs04G094840.1
Gs05G061950.1	Gs07G099180.1
Gs08G013540.1	Gs05G049440.1
Gs08G064920.1	Gs05G001910.1
Gs05G139770.1	Gs03G006250.1
Gs08G037490.1	Gs01G071700.1
Gs03G092440.1	Gs04G082830.1
Gs10G025160.1	Gs01G062640.1
Gs03G063940.1	Gs07G106840.1
Gs06G085650.1	Gs05G136280.1
Gs09G006820.1	Gs07G073950.1
Gs04G111220.1	Gs04G103570.1
Gs08G064910.1	Gs02G033750.1
Gs04G050780.1	Gs01G088520.1
Gs03G036240.1	Gs08G007170.1
Gs10G021600.1	Gs06G014190.1
Gs01G245030.1	Gs01G257050.1
Gs04G081310.1	Gs04G003070.1
Gs04G031910.1	Gs04G002640.1
Gs07G025640.1	Gs01G084880.1
Gs01G213030.1	Gs02G020760.1
Gs07G011790.1	Gs01G270600.1
Gs04G105570.1	Gs06G028800.1
Gs06G030610.1	Gs08G066620.1
Gs06G013240.1	Gs05G076750.1
Gs06G044330.1	Gs02G028260.1
Gs10G057030.1	Gs09G073770.1
Gs05G074450.1	Gs07G115220.1
Gs06G101140.1	Gs05G081460.1
Gs10G084060.1	Gs07G108460.1
Gs06G029670.1	Gs04G025760.1
Gs03G138700.1	Gs08G016660.1
Gs08G035080.1	Gs03G044180.1
Gs04G095940.1	Gs09G071050.1
Gs02G048240.1	Gs01G225990.1
Gs06G084490.1	Gs07G071300.1
Gs02G154080.1
Gs06G091750.1
Gs09G089250.1
Gs01G215160.1
Gs03G015660.1
Gs04G070060.1
Gs08G091750.1
Gs05G079240.1
Gs01G233520.1
Gs08G042990.1
Gs09G029510.1
Gs01G120670.1
Gs04G013030.1
Gs05G007210.1
Gs09G028980.1
Gs03G110810.1
Gs06G019650.1
Gs02G119380.1
Gs05G149620.1
Gs02G165550.1
Gs03G050470.1
Gs04G006750.1
Gs03G154630.1
Gs07G130890.1
Gs09G035980.1
Gs10G007200.1
Gs06G010190.1
Gs05G163770.1
Gs04G020160.1
Gs08G024030.1
Gs02G053930.1
Gs10G055670.1
Gs01G114910.1
Gs02G102340.1
Gs07G110140.1
Gs03G021600.1
Gs10G008560.1
Gs05G047140.1
Gs01G096650.1
Gs03G008480.1
Gs02G037920.1
Gs08G079530.1
Gs01G045510.1
Gs05G142880.1
Gs01G107190.1
Gs06G021600.1
Gs03G050180.1
Gs01G179620.1
Gs09G020200.1
Gs07G050090.1
Gs07G064050.1
Gs08G018110.1
Gs03G143700.1
Gs08G027150.1
Gs03G153900.1
Gs05G143160.1
Gs09G083120.1
Gs05G083670.1
Gs09G061370.1
Gs01G177010.1
Gs01G182690.1
Gs04G051800.1
Gs05G025270.1
Gs02G018420.1
Gs05G030270.1
Gs05G015180.1
Gs03G013830.1
Gs01G160280.1
Gs05G125900.1
Gs07G128840.1
Gs02G007560.1
Gs05G165760.1
Gs08G027630.1
Gs02G163410.1
Gs04G003370.1
Gs04G004940.1
Gs08G053760.1
Gs06G097330.1
Gs06G003420.1
Gs03G030330.1
Gs06G012080.1
Gs10G000760.1
Gs05G129930.1
Gs07G005230.1
Gs03G099780.1
Gs01G204940.1
Gs05G074150.1
Gs03G124070.1
Gs03G028430.1
Gs05G067040.1
Gs03G130120.1
Gs10G093290.1
Gs05G028000.1
Gs10G047430.1
Gs03G151350.1
Gs05G028400.1
Gs05G075500.1
Gs02G052490.1
Gs05G141040.1
Gs05G098040.1
Gs05G149030.1
Gs03G091580.1
Gs01G086220.1
Gs01G216240.1
Gs01G177390.1
Gs03G102770.1
Gs04G006210.1
Gs02G135810.1
Gs02G122550.1
Gs02G117250.1
Gs06G090800.1
Gs02G065020.1
Gs08G048190.1
Gs06G013980.1
Gs07G043700.1
Gs02G040250.1
Gs06G100970.1
Gs05G030230.1
Gs06G000980.1
Gs02G146810.1
Gs03G128780.1
Gs02G106880.1
Gs05G033440.1
Gs06G098800.1
Gs01G249530.1
Gs02G001630.1
Gs03G110700.1
Gs01G204340.1
Gs05G130890.1
Gs03G086950.1
Gs01G253390.1
Gs06G006130.1
Gs07G010900.1
Gs10G039680.1
Gs05G161040.1
Gs04G078180.1
Gs08G009660.1
Gs01G212270.1
Gs10G011760.1
Gs09G041900.1
Gs05G113130.1
Gs01G262470.1
Gs05G024370.1
Gs06G004230.1
Gs05G163210.1
Gs05G027200.1
Gs01G213250.1
Gs05G067180.1
Gs10G001730.1
Gs01G152210.1
Gs02G049440.1
Gs01G246170.1
Gs02G097770.1
Gs10G060500.1
Gs03G140810.1
Gs02G141680.1
Gs03G043320.1
Gs03G024640.1
Gs01G215930.1
Gs04G049530.1
Gs02G124030.1
Gs03G151240.1
Gs06G034300.1
Gs07G093030.1
Gs01G214190.1
Gs03G005240.1
Gs08G056400.1
Gs08G012470.1
Gs09G077830.1
Gs03G012820.1
Gs02G038900.1
Gs05G170450.1
Gs07G015130.1
Gs07G106270.1
Gs04G114820.1
Gs02G004080.1
Gs02G112590.1
Gs03G142290.1
Gs05G035150.1
Gs01G182220.1
Gs05G146410.1
Gs07G066270.1
Gs03G006860.1
Gs03G102820.1
Gs08G076610.1
Gs01G248790.1
Gs09G079150.1
Gs09G011620.1
Gs02G122390.1
Gs05G084180.1
Gs01G262340.1
Gs01G110100.1
Gs04G025040.1
Gs06G005330.1
Gs06G031110.1
Gs02G106930.1
Gs03G040870.1
Gs07G014690.1
Gs05G073470.1
Gs01G176940.1
Gs01G260700.1
Gs07G130980.1
Gs06G004120.1
Gs07G131300.1
Gs10G027500.1
Gs04G096500.1
Gs01G178480.1
Gs09G075890.1
Gs02G129200.1
Gs06G034850.1
Gs04G007250.1
Gs03G132130.1
Gs05G034170.1
Gs02G031030.1
Gs07G015950.1
Gs07G098450.1
Gs05G159180.1
Gs07G022710.1
Gs01G157750.1
Gs04G107950.1
Gs07G106770.1
Gs08G080280.1
Gs04G108980.1
Gs06G001840.1
Gs03G101630.1
Gs06G021110.1
Gs10G001030.1
Gs06G013080.1
Gs03G154540.1
Gs04G002630.1
Gs05G138790.1
Gs10G030600.1
Gs09G065690.1
Gs06G008190.1
Gs05G038890.1
Gs02G146380.1
Gs04G110510.1
Gs02G118930.1
Gs09G082240.1
Gs03G011680.1
Gs06G068280.1
Gs05G036730.1
Gs04G009250.1
Gs01G180080.1
Gs08G038130.1
Gs07G072390.1
Gs07G127000.1
Gs01G205260.1
Gs05G136200.1
Gs05G048420.1
Gs05G149560.1
Gs09G016770.1
Gs06G009940.1
Gs06G004080.1
Gs08G030050.1
Gs10G015850.1
Gs10G007380.1
Gs01G168980.1
Gs06G007100.1
Gs08G076360.1
Gs05G075420.1
Gs07G043280.1
Gs03G053870.1
Gs03G134460.1
Gs01G032150.1
Gs10G063850.1
Gs08G003050.1
Gs01G099570.1
Gs02G149590.1
Gs04G109720.1
Gs05G156060.1
Gs01G125540.1
Gs01G124100.1
Gs04G039880.1
Gs03G111860.1
Gs05G064490.1
Gs09G062540.1
Gs02G150620.1
Gs06G095020.1
Gs01G206490.1
Gs02G150030.1
Gs09G070700.1
Gs07G006900.1
Gs01G267670.1
Gs04G082960.1
Gs07G056980.1
Gs02G039610.1
Gs03G028400.1
Gs07G115830.1
Gs01G061670.1
Gs02G130830.1
Gs01G215560.1
Gs05G065910.1
Gs03G051290.1
Gs08G036610.1
Gs06G048470.1
Gs04G103870.1
Gs05G130000.1
Gs08G026850.1
Gs10G003450.1
Gs01G263150.1
Gs01G129280.1
Gs09G010370.1
Gs02G122800.1
Gs01G249880.1
Gs01G143610.1
Gs02G088390.1
Gs01G132160.1
Gs05G164500.1
Gs06G026280.1
Gs04G025650.1
Gs02G053380.1
Gs03G013150.1
Gs04G025740.1
Gs03G039770.1
Gs08G074610.1
Gs09G008890.1
Gs03G047970.1
Gs01G123070.1
Gs10G086980.1
Gs05G145120.1
Gs10G027290.1
Gs07G106960.1
Gs07G078720.1
Gs08G037010.1
Gs03G098540.1
Gs05G059360.1
Gs09G018820.1
Gs01G096280.1
Gs02G146750.1
Gs02G036310.1
Gs04G008230.1
Gs03G115450.1
Gs01G141130.1
Gs07G104840.1
Gs03G109080.1
Gs08G058290.1
Gs10G061660.1
Gs05G076490.1
Gs07G081640.1
Gs07G116580.1
Gs01G207500.1
Gs01G076780.1
Gs05G162740.1
Gs06G086100.1
Gs04G041850.1
Gs08G014730.1
Gs09G019260.1
Gs08G064050.1
Gs09G069890.1
Gs07G119720.1
Gs10G003110.1
Gs05G140640.1
Gs08G023670.1
Gs09G072530.1
Gs02G123810.1
Gs02G058860.1
Gs07G086150.1
Gs06G075950.1
Gs10G027690.1
Gs02G149840.1
Gs05G133530.1
Gs07G101230.1
Gs07G072670.1
Gs01G153720.1
Gs05G038590.1
Gs07G062290.1
Gs07G010020.1
Gs10G005870.1
Gs10G012810.1
Gs08G068670.1
Gs01G266280.1
Gs06G002330.1
Gs04G102470.1
Gs06G023950.1
Gs07G108320.1
Gs02G106190.1
Gs03G092630.1
Gs02G171040.1
Gs04G096160.1
Gs01G138150.1
Gs03G016690.1
Gs05G056550.1
Gs01G181370.1
Gs10G011590.1
Gs07G046450.1
Gs01G073310.1
Gs02G025140.1
Gs07G081820.1
Gs03G104100.1
Gs03G015210.1
Gs03G113130.1
Gs08G073540.1
Gs06G013550.1
Gs04G093470.1
Gs04G005130.1
Gs05G025250.1
Gs04G097080.1
Gs10G000390.1
Gs03G125820.1
Gs03G000410.1
Gs04G012680.1
Gs07G015480.1
Gs05G022820.1
Gs03G031650.1
Gs05G033210.1
Gs07G008960.1
Gs02G020340.1
Gs06G046950.1
Gs03G055810.1
Gs09G008240.1
Gs09G074870.1
Gs06G007280.1
Gs07G055290.1
Gs02G151090.1
Gs03G102640.1
Gs03G036450.1
Gs03G009050.1
Gs06G083170.1
Gs01G227610.1
Gs07G055190.1
Gs02G001850.1
Gs07G014700.1
Gs07G037840.1
Gs01G089740.1
Gs02G039560.1
Gs04G108600.1
Gs02G013340.1
Gs06G021960.1
Gs07G065390.1
Gs03G015850.1
Gs07G084700.1
Gs01G071440.1
Gs03G140270.1
Gs03G022860.1
Gs02G022460.1
Gs09G065540.1
Gs03G143670.1
Gs04G112510.1
Gs06G075800.1
Gs05G124550.1
Gs04G011090.1
Gs02G122380.1
Gs01G131770.1
Gs10G010810.1
Gs09G062710.1
Gs02G001450.1
Gs02G126410.1
Gs10G035620.1
Gs09G063190.1
Gs03G106650.1
Gs03G134910.1
Gs01G043230.1
Gs05G139730.1
Gs07G086090.1
Gs04G059290.1
Gs01G177000.1
Gs02G113860.1
Gs06G009580.1
Gs10G046550.1
Gs01G138110.1
Gs08G055700.1
Gs10G001050.1
Gs07G064570.1
Gs01G114030.1
Gs03G142740.1
Gs07G117430.1
Gs02G058730.1
Gs01G245270.1
Gs08G054040.1
Gs07G070470.1
Gs02G126970.1
Gs02G128130.1
Gs07G014860.1
Gs02G154550.1
Gs02G027410.1
Gs06G058120.1
Gs01G089030.1
Gs09G003610.1
Gs05G050750.1
Gs08G015170.1
Gs10G066720.1
Gs03G022230.1
Gs02G146700.1
Gs03G150930.1
Gs10G040840.1
Gs02G167170.1
Gs07G076240.1
Gs08G037520.1
Gs01G154800.1
Gs05G049190.1
Gs01G111380.1
Gs02G110230.1
Gs08G055130.1
Gs03G118970.1
Gs03G068690.1
Gs07G002640.1
Gs01G022440.1
Gs02G123660.1
Gs02G034980.1
Gs03G140820.1
[truncated: 2,261 more rows]

## Sheet:  Suppl Table5
Table S5. Genes and Expression Levels in Anthocyanin Biosynthesis and Chlorophyll Degradation
GeneName	GeneID	S3-S1-F-1	S3-S1-F-2	S3-S1-F-3	S3-S2-F-1	S3-S2-F-2	S3-S2-F-3	S3-S3-F-1	S3-S3-F-2	S3-S4-F-1	S3-S4-F-3
PAL	Gs01G068340.1	36.9175	37.7813	43.7123	5.78842	4.92644	5.51122	27.2695	32.5031	24.4611	31.9915
	Gs03G123470.1	16.7231	20.9391	24.4608	18.9734	17.3979	15.5588	23.9245	22.6314	12.2247	12.8086
	Gs03G124150.1	9.46236	8.65822	8.48676	19.9861	18.6657	18.8088	8.82247	8.78557	6.92636	7.31346
	Gs08G026360.1	6.62634	5.95399	7.13177	2.87009	3.96938	3.37827	3.87028	4.90716	1.42876	2.7841
	Gs09G002130.1	119.094	112.457	123.119	78.5237	85.103	95.0448	91.6213	100.178	182.288	217.711
C4H	Gs02G166250.1	412.204	392.767	364.417	137.309	140.868	158.176	145.568	131.42	228.559	260.208
	Gs05G024170.1	171.478	161.88	186.402	223.989	237.395	242.383	323.724	328.567	188.745	225.283
4CL	Gs04G098370.1	19.0312	15.827	26.1771	16.8554	17.2593	15.2767	13.3652	16.6371	5.20056	5.12476
	Gs04G098410.1	4.70128	5.49736	6.7986	9.06304	6.69467	8.11554	4.38336	3.81619	1.58902	1.94101
	Gs09G078950.1	130.055	122.772	125.352	73.3283	77.7903	72.8151	101.11	96.9039	54.347	70.4823
CHS	Gs02G156800.1	6.78821	3.8431	4.6809	3.50661	5.49762	5.59601	4.47517	6.51029	80.3601	86.34
	Gs05G113130.1	2.19417	2.15753	2.71998	0.369117	0.6283	0.405508	1.0229	0.930041	13.5363	14.5147
	Gs06G079180.1	80.4982	85.1242	73.0028	8.44648	10.8612	11.4578	18.3184	16.3912	0.121877	0.372186
CHI	Gs04G107240.1	813.838	801.939	714.557	445.926	476.567	491.922	384.089	382.628	361.381	366.048
F3H	Gs05G071520.1	0.35463	0.627674	0.523447	19.8542	17.3038	24.2444	26.1873	28.7921	990.326	1084.71
DFR	Gs03G099220.1	0.144528	0	0.266661	90.1542	88.9791	89.9182	137.315	122.172	1181.49	1275.5
ANS	Gs08G078620.1	0.147308	0.072424	0.135895	294.993	303.876	293.15	258.898	243.335	1960.12	2136.09
F3’H	Gs01G057380.1	133.787	129.124	121.045	17.8283	15.7153	14.9849	18.6742	23.2245	1.59659	2.40914
UGT78	Gs07G095590.1	0.899116	1.04485	0.377025	381.712	372.711	415.526	302.25	286.91	1536.59	1864.84
NOL	Gs02G129840.1	14.1935	15.0138	13.9536	15.4358	13.794	13.3965	10.2261	12.1539	8.70865	6.96147
HCAR	Gs08G029330.1	13.1988	14.7166	17.7207	12.1328	11.0684	13.2418	18.8988	15.5848	27.3174	29.1252
CAO	Gs03G015840.1	64.6624	57.3222	61.7174	22.626	25.8655	24.8861	28.197	30.2155	17.3729	21.4383
CLH	Gs01G020080.1	20.9702	23.4912	25.9572	16.433	10.9455	10.047	23.0171	25.9747	19.6807	31.2813
SGR	Gs04G011230.1	31.9438	31.7844	26.8378	128.971	128.822	143.485	227.544	250.444	2502.73	2442.38
PPH	Gs04G101720.1	38.7419	42.3922	45.8871	46.0596	48.8181	46.6949	78.8367	82.396	147.991	154.735
PAO	Gs04G058430.1	53.4232	52.5312	51.7348	55.5451	59.7823	57.7775	60.1304	58.2406	39.4606	43.2098
RCCR	Gs10G097880.1	114.951	116.999	104.887	151.686	157.546	156.857	159.931	161.756	237.806	230.998

## Sheet:  Suppl Table6
Table S6. The GenBank Accession Numbers for All Reference MYB Proteins in Figure 5
Species	Name	GenBank
Litchi chinensis	LcMYB1	APP94121
Gerbera hybrid	GhMYB10	CAD87010
Pyrus pyrifolia	PyMYB10	ADN52330
Malus domestica	MdMYB10	DQ267896
Petunia hybrida	PhAN2	AAF66727
Petunia hybrida	PhPH4	AAY51377
Arabidopsis thaliana	AtPAP1	Q9FE25.1
Arabidopsis thaliana	AtPAP2	Q9ZTC3.1
Arabidopsis thaliana	AtMYB113	Q9FNV9.1
Arabidopsis thaliana	AtMYB114	NP_176812
Arabidopsis thaliana	AtMYB11	NP_191820
Arabidopsis thaliana	AtMYB12	NP_182268
Antirrhinum majus	AmRosea1	ABB83826
Antirrhinum majus	AmRosea2	ABB83827
Tulipa fosteriana W. Irving	TfMYB4	AHY20035
Tulipa fosteriana W. Irving	TfMYB5	AHY20036
Tulipa fosteriana W. Irving	TfMYB3	KF990610
Lilium hybrid cultivar	LhMYB6	AZP55091
Lilium hybrid cultivar	LhMYB12	AZP55092
Phoenix dactylifera L.	PdMYB114	XP_008779039
Asparagus officinali L.	AoMYB114	XP_020256493
Freesia hybrida	FhPAP1	QJW70307
Freesia hybrida	FhMYB5	MK168337
Zea mays	ZmC1	AAA33482
Zea mays	ZmP1	AAA19819
Vitis vinifera	VvMYB5a	AAS68190
Vitis vinifera	VvMYB5b	Q58QD0
Ananas comosus	AcMYB12	OAY77338

## Sheet:  Suppl Table7
Table S7. Prediction of Cis-acting Regulatory Elements for Key Anthocyanin-related Structural Genes
Gene	Site Name	sequence	Position	Matrix score.	Strand	Organism	Function
Gs09G002130.1_PAL	box S	AGCCACC	1636	7	+	Arabidopsis thaliana
Gs09G002130.1_PAL	ARE	AAACCA	850	6	-	Zea mays	cis-acting regulatory element essential for the anaerobic induction
Gs09G002130.1_PAL	ARE	AAACCA	1510	6	+	Zea mays	cis-acting regulatory element essential for the anaerobic induction
Gs09G002130.1_PAL	MRE	AACCTAA	854	7	-	Petroselinum crispum	MYB binding site involved in light responsiveness
Gs09G002130.1_PAL	TGA-element	AACGAC	1746	6	-	Brassica oleracea	auxin-responsive element
Gs09G002130.1_PAL	TCA-element	TCAGAAGAGG	480	9	-	Brassica oleracea	cis-acting element involved in salicylic acid responsiveness
Gs09G002130.1_PAL	TCA-element	CCATCTTTTT	1768	9	+	Nicotiana tabacum	cis-acting element involved in salicylic acid responsiveness
Gs09G002130.1_PAL	CCAAT-box	CAACGG	65	6	-	Hordeum vulgare	MYBHv1 binding site
Gs09G002130.1_PAL	CCAAT-box	CAACGG	825	6	+	Hordeum vulgare	MYBHv1 binding site
Gs09G002130.1_PAL	WUN-motif	AAATTACT	1964	8	-	Nicotiana glutinosa
Gs09G002130.1_PAL	MYB recognition site	CCGTTG	65	6	+	Arabidopsis thaliana
Gs09G002130.1_PAL	MYB recognition site	CCGTTG	825	6	-	Arabidopsis thaliana
Gs09G002130.1_PAL	A-box	CCGTCC	723	6	+	Petroselinum crispum	cis-acting regulatory element
Gs09G002130.1_PAL	A-box	CCGTCC	1808	6	+	Petroselinum crispum	cis-acting regulatory element
Gs09G002130.1_PAL	A-box	CCGTCC	1833	6	-	Petroselinum crispum	cis-acting regulatory element
Gs09G002130.1_PAL	MYC	CAATTG	138	6	+	Arabidopsis thaliana
Gs09G002130.1_PAL	TCA	TCATCTTCAT	550	9	+	Pisum sativum
Gs09G002130.1_PAL	W box	TTGACC	324	6	-	Arabidopsis thaliana
Gs09G002130.1_PAL	AAGAA-motif	GAAAGAA	402	7	+	Avena sativa
Gs09G002130.1_PAL	ABRE	GCAACGTGTC	1626	9	+	Hordeum vulgare	cis-acting element involved in the abscisic acid responsiveness
Gs09G002130.1_PAL	ABRE	CACGTG	1628	6	-	Arabidopsis thaliana	cis-acting element involved in the abscisic acid responsiveness
Gs09G002130.1_PAL	ABRE	ACGTG	1629	5	+	Arabidopsis thaliana	cis-acting element involved in the abscisic acid responsiveness
Gs09G002130.1_PAL	G-Box	CACGTG	1628	6	-	Pisum sativum	cis-acting regulatory element involved in light responsiveness
Gs09G002130.1_PAL	CARE	CAACTCCC	762	8	+	Oryza sativa
Gs09G002130.1_PAL	GT1-motif	GGTTAA	691	6	+	Arabidopsis thaliana	light responsive element
Gs09G002130.1_PAL	GCN4_motif	TGAGTCA	86	7	+	Oryza sativa	cis-regulatory element involved in endosperm expression
Gs09G002130.1_PAL	MYB	CAACCA	1853	6	+	Arabidopsis thaliana
Gs09G002130.1_PAL	MYB	CAACCA	1879	6	+	Arabidopsis thaliana
Gs09G002130.1_PAL	AC-II	CCACCAACCCCC	1853	11	+	Phaseolus vulgaris
Gs09G002130.1_PAL	AC-I	(T/C)C(T/C)(C/T)ACC(T/C)ACC	1723	8.5	+	Phaseolus vulgaris
Gs09G002130.1_PAL	P-box	CCTTTTG	1343	7	-	Oryza sativa	gibberellin-responsive element
Gs09G002130.1_PAL	ERE	ATTTCATA	1136	8	-	Nicotiana glutinos
Gs09G002130.1_PAL	G-box	ACACGTG(G/t)CACC	1623	10.5	-	Lycopersicon esculentum	cis-acting regulatory element involved in light responsiveness
Gs09G002130.1_PAL	G-box	tgACACGTGGCA	1625	12	-	Lycopersicon esculentum	cis-acting regulatory element involved in light responsiveness
Gs09G002130.1_PAL	G-box	ACACGTGGC	1626	9	-	Brassica napus	cis-acting regulatory element involved in light responsiveness
Gs09G002130.1_PAL	G-box	CACGTG	1628	6	-	Arabidopsis thaliana	cis-acting regulatory element involved in light responsiveness
Gs09G002130.1_PAL	CCGTCC motif	CCGTCC	723	6	+	Nicotiana tabacum
Gs09G002130.1_PAL	CCGTCC motif	CCGTCC	1808	6	+	Nicotiana tabacum
Gs09G002130.1_PAL	CCGTCC motif	CCGTCC	1833	6	-	Nicotiana tabacum
Gs09G002130.1_PAL	DRE core	GCCGAC	1491	6	-	Arabidopsis thaliana
Gs09G002130.1_PAL	WRE3	CCACCT	1926	6	+	Pisum sativum
Gs09G002130.1_PAL	STRE	AGGGG	817	5	+	Arabidopsis thaliana
Gs09G002130.1_PAL	STRE	AGGGG	1863	5	-	Arabidopsis thaliana
Gs09G002130.1_PAL	STRE	AGGGG	1932	5	-	Arabidopsis thaliana
Gs09G002130.1_PAL	STRE	AGGGG	1988	5	-	Arabidopsis thaliana
Gs05G113130.1_CHS	CTAG-motif	ACTAGCAGAA	693	9	-	Avena sativa
Gs05G113130.1_CHS	CTAG-motif	ACTAGCAGAA	752	9	-	Avena sativa
Gs05G113130.1_CHS	Myb	CAACTG	221	6	-	Arabidopsis thaliana
Gs05G113130.1_CHS	Myb	CAACTG	1031	6	+	Arabidopsis thaliana
Gs05G113130.1_CHS	Myb	TAACTG	1066	6	-	Arabidopsis thaliana
Gs05G113130.1_CHS	TGA-element	AACGAC	262	6	-	Brassica oleracea	auxin-responsive element
Gs05G113130.1_CHS	TGA-element	AACGAC	277	6	+	Brassica oleracea	auxin-responsive element
Gs05G113130.1_CHS	TGA-element	AACGAC	359	6	-	Brassica oleracea	auxin-responsive element
Gs05G113130.1_CHS	TGA-element	AACGAC	374	6	+	Brassica oleracea	auxin-responsive element
Gs05G113130.1_CHS	TGA-element	AACGAC	456	6	-	Brassica oleracea	auxin-responsive element
Gs05G113130.1_CHS	TGA-element	AACGAC	471	6	+	Brassica oleracea	auxin-responsive element
Gs05G113130.1_CHS	TGA-element	AACGAC	568	6	-	Brassica oleracea	auxin-responsive element
Gs05G113130.1_CHS	TGA-element	AACGAC	655	6	-	Brassica oleracea	auxin-responsive element
Gs05G113130.1_CHS	TGA-element	AACGAC	928	6	-	Brassica oleracea	auxin-responsive element
Gs05G113130.1_CHS	TGACG-motif	TGACG	292	5	-	Hordeum vulgare	cis-acting regulatory element involved in the MeJA-responsiveness
Gs05G113130.1_CHS	TGACG-motif	TGACG	389	5	-	Hordeum vulgare	cis-acting regulatory element involved in the MeJA-responsiveness
Gs05G113130.1_CHS	TGACG-motif	TGACG	486	5	-	Hordeum vulgare	cis-acting regulatory element involved in the MeJA-responsiveness
Gs05G113130.1_CHS	TGACG-motif	TGACG	650	5	+	Hordeum vulgare	cis-acting regulatory element involved in the MeJA-responsiveness
Gs05G113130.1_CHS	TGACG-motif	TGACG	989	5	+	Hordeum vulgare	cis-acting regulatory element involved in the MeJA-responsiveness
Gs05G113130.1_CHS	TGACG-motif	TGACG	1102	5	+	Hordeum vulgare	cis-acting regulatory element involved in the MeJA-responsiveness
Gs05G113130.1_CHS	LTR	CCGAAA	1580	6	-	Hordeum vulgare	cis-acting element involved in low-temperature responsiveness
Gs05G113130.1_CHS	TATC-box	TATCCCA	1380	7	-	Oryza sativa	cis-acting element involved in gibberellin-responsiveness
Gs05G113130.1_CHS	Box 4	ATTAAT	1637	6	-	Petroselinum crispum	part of a conserved DNA module involved in light responsiveness
Gs05G113130.1_CHS	MYC	CATGTG	1481	6	-	Arabidopsis thaliana
Gs05G113130.1_CHS	MYC	CATTTG	1539	6	+	Arabidopsis thaliana
Gs05G113130.1_CHS	CGTCA-motif	CGTCA	292	5	+	Hordeum vulgare	cis-acting regulatory element involved in the MeJA-responsiveness
Gs05G113130.1_CHS	CGTCA-motif	CGTCA	389	5	+	Hordeum vulgare	cis-acting regulatory element involved in the MeJA-responsiveness
Gs05G113130.1_CHS	CGTCA-motif	CGTCA	486	5	+	Hordeum vulgare	cis-acting regulatory element involved in the MeJA-responsiveness
Gs05G113130.1_CHS	CGTCA-motif	CGTCA	650	5	-	Hordeum vulgare	cis-acting regulatory element involved in the MeJA-responsiveness
Gs05G113130.1_CHS	CGTCA-motif	CGTCA	989	5	-	Hordeum vulgare	cis-acting regulatory element involved in the MeJA-responsiveness
Gs05G113130.1_CHS	CGTCA-motif	CGTCA	1102	5	-	Hordeum vulgare	cis-acting regulatory element involved in the MeJA-responsiveness
Gs05G113130.1_CHS	GT1-motif	GGTTAA	106	6	+	Arabidopsis thaliana	light responsive element
Gs05G113130.1_CHS	GT1-motif	GGTTAA	233	6	+	Arabidopsis thaliana	light responsive element
Gs05G113130.1_CHS	GT1-motif	GGTTAA	330	6	+	Arabidopsis thaliana	light responsive element
Gs05G113130.1_CHS	GT1-motif	GGTTAA	427	6	+	Arabidopsis thaliana	light responsive element
Gs05G113130.1_CHS	G-Box	CACGTT	173	6	-	Pisum sativum	cis-acting regulatory element involved in light responsiveness
Gs05G113130.1_CHS	ABRE	ACGTG	174	5	+	Arabidopsis thaliana	cis-acting element involved in the abscisic acid responsiveness
Gs05G113130.1_CHS	W box	TTGACC	1526	6	-	Arabidopsis thaliana
Gs05G113130.1_CHS	STRE	AGGGG	1559	5	+	Arabidopsis thaliana
Gs05G113130.1_CHS	STRE	AGGGG	1754	5	+	Arabidopsis thaliana
Gs05G113130.1_CHS	STRE	AGGGG	1878	5	+	Arabidopsis thaliana
Gs05G113130.1_CHS	MBS	CAACTG	221	6	-	Arabidopsis thaliana	MYB binding site involved in drought-inducibility
Gs05G113130.1_CHS	MBS	CAACTG	1031	6	+	Arabidopsis thaliana	MYB binding site involved in drought-inducibility
Gs05G113130.1_CHS	Myc	TCTCTTA	198	7	+	Arabidopsis thaliana
Gs02G156800.1_CHS	TATC-box	TATCCCA	815	7	-	Oryza sativa	cis-acting element involved in gibberellin-responsiveness
Gs02G156800.1_CHS	RY-element	CATGCATG	1573	8	-	Helianthus annuus	cis-acting regulatory element involved in seed-specific regulation
Gs02G156800.1_CHS	Sp1	GGGCGG	108	6	-	Oryza sativa	light responsive element
Gs02G156800.1_CHS	MYC	CATTTG	760	6	-	Arabidopsis thaliana
Gs02G156800.1_CHS	MYC	CATGTG	889	6	+	Arabidopsis thaliana
Gs02G156800.1_CHS	MYC	CATTTG	1065	6	+	Arabidopsis thaliana
Gs02G156800.1_CHS	WUN-motif	AAATTACT	1272	8	-	Nicotiana glutinosa
Gs02G156800.1_CHS	MYB recognition site	CCGTTG	1225	6	+	Arabidopsis thaliana
Gs02G156800.1_CHS	TCA-element	CCATCTTTTT	1253	9	+	Nicotiana tabacum	cis-acting element involved in salicylic acid responsiveness
Gs02G156800.1_CHS	CCAAT-box	CAACGG	1225	6	-	Hordeum vulgare	MYBHv1 binding site
Gs02G156800.1_CHS	Myb	CAACTG	1409	6	-	Arabidopsis thaliana
Gs02G156800.1_CHS	MYB-like sequence	TAACCA	711	6	-	Arabidopsis thaliana
Gs02G156800.1_CHS	MYB-like sequence	TAACCA	778	6	-	Arabidopsis thaliana
Gs02G156800.1_CHS	TCCC-motif	TCTCCCT	1932	7	+	Spinacia oleracea	part of a light responsive element
Gs02G156800.1_CHS	TCT-motif	TCTTAC	702	6	+	Arabidopsis thaliana	part of a light responsive element
Gs02G156800.1_CHS	TCT-motif	TCTTAC	1875	6	+	Arabidopsis thaliana	part of a light responsive element
Gs02G156800.1_CHS	TGACG-motif	TGACG	454	5	-	Hordeum vulgare	cis-acting regulatory element involved in the MeJA-responsiveness
Gs02G156800.1_CHS	TGACG-motif	TGACG	1969	5	-	Hordeum vulgare	cis-acting regulatory element involved in the MeJA-responsiveness
Gs02G156800.1_CHS	ARE	AAACCA	1657	6	+	Zea mays	cis-acting regulatory element essential for the anaerobic induction
Gs02G156800.1_CHS	WRE3	CCACCT	84	6	+	Pisum sativum
Gs02G156800.1_CHS	WRE3	CCACCT	1521	6	+	Pisum sativum
Gs02G156800.1_CHS	WRE3	CCACCT	1549	6	-	Pisum sativum
Gs02G156800.1_CHS	3-AF1 binding site	TAAGAGAGGAA	1685	10	+	Solanum tuberosum	light responsive element
Gs02G156800.1_CHS	STRE	AGGGG	112	5	-	Arabidopsis thaliana
Gs02G156800.1_CHS	STRE	AGGGG	196	5	-	Arabidopsis thaliana
Gs02G156800.1_CHS	STRE	AGGGG	459	5	+	Arabidopsis thaliana
Gs02G156800.1_CHS	STRE	AGGGG	909	5	+	Arabidopsis thaliana
Gs02G156800.1_CHS	STRE	AGGGG	1363	5	+	Arabidopsis thaliana
Gs02G156800.1_CHS	DRE core	GCCGAC	337	6	+	Arabidopsis thaliana
Gs02G156800.1_CHS	AC-I	(T/C)C(T/C)(C/T)ACC(T/C)ACC	302	8.5	+	Phaseolus vulgaris
Gs02G156800.1_CHS	P-box	CCTTTTG	724	7	+	Oryza sativa	gibberellin-responsive element
Gs02G156800.1_CHS	MBS	CAACTG	1409	6	-	Arabidopsis thaliana	MYB binding site involved in drought-inducibility
Gs02G156800.1_CHS	MYB	CAACCA	350	6	-	Arabidopsis thaliana
Gs02G156800.1_CHS	MYB	CAACAG	571	6	-	Arabidopsis thaliana
Gs02G156800.1_CHS	MYB	CAACAG	650	6	-	Arabidopsis thaliana
Gs02G156800.1_CHS	MYB	TAACCA	711	6	-	Arabidopsis thaliana
Gs02G156800.1_CHS	MYB	TAACCA	778	6	-	Arabidopsis thaliana
Gs02G156800.1_CHS	AC-II	TCACCAACCCCC	1883	11	+	Populus tremuloides
Gs02G156800.1_CHS	GC-motif	CCCCCG	596	6	-	Zea mays	enhancer-like element involved in anoxic specific inducibility
Gs02G156800.1_CHS	Myc	TCTCTTA	679	7	+	Arabidopsis thaliana
Gs02G156800.1_CHS	Myc	TCTCTTA	700	7	+	Arabidopsis thaliana
Gs02G156800.1_CHS	GT1-motif	GGTTAA	712	6	+	Arabidopsis thaliana	light responsive element
Gs02G156800.1_CHS	CGTCA-motif	CGTCA	454	5	+	Hordeum vulgare	cis-acting regulatory element involved in the MeJA-responsiveness
Gs02G156800.1_CHS	CGTCA-motif	CGTCA	1969	5	+	Hordeum vulgare	cis-acting regulatory element involved in the MeJA-responsiveness
Gs02G156800.1_CHS	circadian	CAAAGATATC	1746	9	+	Lycopersicon esculentum	cis-acting regulatory element involved in circadian control
Gs02G156800.1_CHS	GARE-motif	TCTGTTG	570	7	+	Brassica oleracea	gibberellin-responsive element
Gs02G156800.1_CHS	GARE-motif	TCTGTTG	649	7	+	Brassica oleracea	gibberellin-responsive element
Gs02G156800.1_CHS	Myb-binding site	CAACAG	571	6	-	Nicotiana tabacum
Gs02G156800.1_CHS	Myb-binding site	CAACAG	650	6	-	Nicotiana tabacum
Gs02G156800.1_CHS	AuxRE	TGTCTCAATAAG	899	11	+	Glycine max	part of an auxin-responsive element
Gs02G156800.1_CHS	AAGAA-motif	gGTAAAGAAA	1347	9	-	Avena sativa
Gs02G156800.1_CHS	AAGAA-motif	GAAAGAA	2009	7	+	Avena sativa
Gs02G156800.1_CHS	GA-motif	ATAGATAA	485	8	-	Arabidopsis thaliana	part of a light responsive element
Gs02G156800.1_CHS	W box	TTGACC	240	6	-	Arabidopsis thaliana
Gs05G071520.1_F3H	STRE	AGGGG	1266	5	+	Arabidopsis thaliana
Gs05G071520.1_F3H	G-box	CACGTG	1462	6	-	Arabidopsis thaliana	cis-acting regulatory element involved in light responsiveness
Gs05G071520.1_F3H	G-box	CACGTG	1877	6	-	Arabidopsis thaliana	cis-acting regulatory element involved in light responsiveness
Gs05G071520.1_F3H	G-box	CACGAC	1958	6	+	Zea mays	cis-acting regulatory element involved in light responsiveness
Gs05G071520.1_F3H	CCGTCC motif	CCGTCC	1664	6	+	Nicotiana tabacum
Gs05G071520.1_F3H	CCGTCC-box	CCGTCC	1664	6	+	Petroselinum hortense
Gs05G071520.1_F3H	Box III	atCATTTTCACt	259	11	-	Pisum sativum	protein binding site
Gs05G071520.1_F3H	MYB	CAACCA	592	6	+	Arabidopsis thaliana
Gs05G071520.1_F3H	MYB	CAACAG	648	6	+	Arabidopsis thaliana
Gs05G071520.1_F3H	MYB	CAACAG	1489	6	-	Arabidopsis thaliana
Gs05G071520.1_F3H	MYB	CAACCA	1506	6	+	Arabidopsis thaliana
Gs05G071520.1_F3H	Myc	TCTCTTA	1018	7	+	Arabidopsis thaliana
Gs05G071520.1_F3H	CGTCA-motif	CGTCA	822	5	-	Hordeum vulgare	cis-acting regulatory element involved in the MeJA-responsiveness
Gs05G071520.1_F3H	CGTCA-motif	CGTCA	1409	5	+	Hordeum vulgare	cis-acting regulatory element involved in the MeJA-responsiveness
Gs05G071520.1_F3H	CGTCA-motif	CGTCA	1640	5	-	Hordeum vulgare	cis-acting regulatory element involved in the MeJA-responsiveness
Gs05G071520.1_F3H	Myb-binding site	CAACAG	648	6	+	Nicotiana tabacum
Gs05G071520.1_F3H	Myb-binding site	CAACAG	1489	6	-	Nicotiana tabacum
Gs05G071520.1_F3H	G-Box	CACGTG	1462	6	-	Pisum sativum	cis-acting regulatory element involved in light responsiveness
Gs05G071520.1_F3H	G-Box	CACGTG	1877	6	-	Pisum sativum	cis-acting regulatory element involved in light responsiveness
Gs05G071520.1_F3H	G-Box	CACGTT	1925	6	+	Pisum sativum	cis-acting regulatory element involved in light responsiveness
Gs05G071520.1_F3H	ABRE	CGCACGTGTC	1460	9	+	Hordeum vulgare	cis-acting element involved in the abscisic acid responsiveness
Gs05G071520.1_F3H	ABRE	CACGTG	1462	6	-	Arabidopsis thaliana	cis-acting element involved in the abscisic acid responsiveness
Gs05G071520.1_F3H	ABRE	ACGTG	1463	5	+	Arabidopsis thaliana	cis-acting element involved in the abscisic acid responsiveness
Gs05G071520.1_F3H	ABRE	CGCACGTGTC	1875	9	-	Hordeum vulgare	cis-acting element involved in the abscisic acid responsiveness
Gs05G071520.1_F3H	ABRE	CACGTG	1877	6	-	Arabidopsis thaliana	cis-acting element involved in the abscisic acid responsiveness
Gs05G071520.1_F3H	ABRE	ACGTG	1878	5	+	Arabidopsis thaliana	cis-acting element involved in the abscisic acid responsiveness
Gs05G071520.1_F3H	ABRE	ACGTG	1925	5	-	Arabidopsis thaliana	cis-acting element involved in the abscisic acid responsiveness
Gs05G071520.1_F3H	Box 4	ATTAAT	694	6	+	Petroselinum crispum	part of a conserved DNA module involved in light responsiveness
Gs05G071520.1_F3H	MYC	CAATTG	633	6	+	Arabidopsis thaliana
Gs05G071520.1_F3H	MYC	CATTTG	1277	6	-	Arabidopsis thaliana
Gs05G071520.1_F3H	RY-element	CATGCATG	731	8	+	Helianthus annuus	cis-acting regulatory element involved in seed-specific regulation
Gs05G071520.1_F3H	A-box	CCGTCC	1664	6	+	Petroselinum crispum	cis-acting regulatory element
Gs05G071520.1_F3H	MYB recognition site	CCGTTG	1685	6	+	Arabidopsis thaliana
Gs05G071520.1_F3H	AE-box	AGAAACAA	123	8	-	Arabidopsis thaliana	part of a module for light response
Gs05G071520.1_F3H	Unnamed__2	CCCCGG	438	6	-	Zea mays
Gs05G071520.1_F3H	CCAAT-box	CAACGG	1685	6	-	Hordeum vulgare	MYBHv1 binding site
Gs05G071520.1_F3H	TCA-element	CCATCTTTTT	887	9	-	Nicotiana tabacum	cis-acting element involved in salicylic acid responsiveness
Gs05G071520.1_F3H	I-box	GATAAGGGT	1655	9	-	Arabidopsis thaliana	part of a light responsive element
Gs05G071520.1_F3H	TGACG-motif	TGACG	822	5	+	Hordeum vulgare	cis-acting regulatory element involved in the MeJA-responsiveness
Gs05G071520.1_F3H	TGACG-motif	TGACG	1409	5	-	Hordeum vulgare	cis-acting regulatory element involved in the MeJA-responsiveness
Gs05G071520.1_F3H	TGACG-motif	TGACG	1640	5	+	Hordeum vulgare	cis-acting regulatory element involved in the MeJA-responsiveness
Gs05G071520.1_F3H	CAT-box	GCCACT	324	6	+	Arabidopsis thaliana	cis-acting regulatory element related to meristem expression
Gs05G071520.1_F3H	CAT-box	GCCACT	864	6	-	Arabidopsis thaliana	cis-acting regulatory element related to meristem expression
Gs05G071520.1_F3H	CAT-box	GCCACT	1739	6	-	Arabidopsis thaliana	cis-acting regulatory element related to meristem expression
Gs05G071520.1_F3H	TCCC-motif	TCTCCCT	1893	7	-	Spinacia oleracea	part of a light responsive element
Gs05G071520.1_F3H	TCCC-motif	TCTCCCT	2016	7	-	Spinacia oleracea	part of a light responsive element
Gs05G071520.1_F3H	TCT-motif	TCTTAC	1729	6	+	Arabidopsis thaliana	part of a light responsive element
Gs05G071520.1_F3H	NON	CAACGGCCACG	1337	10	+	Nicotiana tabacum
Gs05G071520.1_F3H	LTR	CCGAAA	245	6	-	Hordeum vulgare	cis-acting element involved in low-temperature responsiveness
Gs05G071520.1_F3H	LTR	CCGAAA	1000	6	-	Hordeum vulgare	cis-acting element involved in low-temperature responsiveness
Gs01G057380.1_F3'H	TCT-motif	TCTTAC	401	6	-	Arabidopsis thaliana	part of a light responsive element
Gs01G057380.1_F3'H	CAT-box	GCCACT	1196	6	-	Arabidopsis thaliana	cis-acting regulatory element related to meristem expression
Gs01G057380.1_F3'H	CAT-box	GCCACT	1761	6	-	Arabidopsis thaliana	cis-acting regulatory element related to meristem expression
Gs01G057380.1_F3'H	DRE1	ACCGAGA	1202	7	-	Zea mays
Gs01G057380.1_F3'H	I-box	GATAAGGGT	801	9	-	Arabidopsis thaliana	part of a light responsive element
Gs01G057380.1_F3'H	I-box	cGATAAGGCG	1497	9	+	Zea mays	part of a light responsive element
Gs01G057380.1_F3'H	MYB-like sequence	TAACCA	1454	6	+	Arabidopsis thaliana
Gs01G057380.1_F3'H	Myb	TAACTG	353	6	-	Arabidopsis thaliana
Gs01G057380.1_F3'H	TGA-element	AACGAC	951	6	+	Brassica oleracea	auxin-responsive element
Gs01G057380.1_F3'H	A-box	CCGTCC	1260	6	-	Petroselinum crispum	cis-acting regulatory element
Gs01G057380.1_F3'H	MYC	CATGTG	51	6	-	Arabidopsis thaliana
Gs01G057380.1_F3'H	MYC	CATGTG	1901	6	-	Arabidopsis thaliana
Gs01G057380.1_F3'H	MYB recognition site	CCGTTG	1642	6	+	Arabidopsis thaliana
Gs01G057380.1_F3'H	GT1-motif	GGTTAAT	294	7	+	Avena sativa	light responsive element
Gs01G057380.1_F3'H	GT1-motif	GGTTAA	1058	6	-	Arabidopsis thaliana	light responsive element
Gs01G057380.1_F3'H	TCA	TCATCTTCAT	216	9	-	Pisum sativum
Gs01G057380.1_F3'H	TCA	TCATCTTCAT	244	9	-	Pisum sativum
Gs01G057380.1_F3'H	ABRE3a	TACGTG	201	6	+	Zea mays
Gs01G057380.1_F3'H	GATA-motif	AAGATAAGATT	1804	10	+	Arabidopsis thaliana	part of a light responsive element
Gs01G057380.1_F3'H	ABRE	ACGTG	202	5	+	Arabidopsis thaliana	cis-acting element involved in the abscisic acid responsiveness
Gs01G057380.1_F3'H	ABRE	ACGTG	208	5	+	Arabidopsis thaliana	cis-acting element involved in the abscisic acid responsiveness
Gs01G057380.1_F3'H	ABRE	ACGTG	253	5	+	Arabidopsis thaliana	cis-acting element involved in the abscisic acid responsiveness
Gs01G057380.1_F3'H	ABRE	ACGTG	406	5	+	Arabidopsis thaliana	cis-acting element involved in the abscisic acid responsiveness
Gs01G057380.1_F3'H	ABRE	ACGTG	1911	5	-	Arabidopsis thaliana	cis-acting element involved in the abscisic acid responsiveness
Gs01G057380.1_F3'H	G-Box	CACGTT	207	6	-	Pisum sativum	cis-acting regulatory element involved in light responsiveness
Gs01G057380.1_F3'H	G-box	CACGAC	147	6	-	Zea mays	cis-acting regulatory element involved in light responsiveness
Gs01G057380.1_F3'H	G-box	TACGTG	201	6	+	Arabidopsis thaliana	cis-acting regulatory element involved in light responsiveness
Gs01G057380.1_F3'H	G-box	CACGTC	252	6	-	Zea mays	cis-acting regulatory element involved in light responsiveness
Gs01G057380.1_F3'H	G-box	CACGTC	405	6	-	Zea mays	cis-acting regulatory element involved in light responsiveness
Gs01G057380.1_F3'H	G-box	GCCACGTGGA	1757	9	-	Arabidopsis thaliana	cis-acting regulatory element involved in light responsiveness
Gs01G057380.1_F3'H	G-box	CACGTC	1911	6	+	Zea mays	cis-acting regulatory element involved in light responsiveness
Gs01G057380.1_F3'H	WRE3	CCACCT	531	6	+	Pisum sativum
Gs01G057380.1_F3'H	GC-motif	CCCCCG	88	6	-	Zea mays	enhancer-like element involved in anoxic specific inducibility
Gs01G057380.1_F3'H	AC-I	(T/C)C(T/C)(C/T)ACC(T/C)ACC	1844	9	-	Phaseolus vulgaris
Gs01G057380.1_F3'H	TCCC-motif	TCTCCCT	358	7	-	Spinacia oleracea	part of a light responsive element
Gs01G057380.1_F3'H	TGACG-motif	TGACG	157	5	+	Hordeum vulgare	cis-acting regulatory element involved in the MeJA-responsiveness
Gs01G057380.1_F3'H	TGACG-motif	TGACG	251	5	+	Hordeum vulgare	cis-acting regulatory element involved in the MeJA-responsiveness
Gs01G057380.1_F3'H	TGACG-motif	TGACG	1116	5	+	Hordeum vulgare	cis-acting regulatory element involved in the MeJA-responsiveness
Gs01G057380.1_F3'H	TGACG-motif	TGACG	1302	5	+	Hordeum vulgare	cis-acting regulatory element involved in the MeJA-responsiveness
Gs01G057380.1_F3'H	TGACG-motif	TGACG	1520	5	+	Hordeum vulgare	cis-acting regulatory element involved in the MeJA-responsiveness
Gs01G057380.1_F3'H	TGACG-motif	TGACG	1913	5	-	Hordeum vulgare	cis-acting regulatory element involved in the MeJA-responsiveness
Gs01G057380.1_F3'H	TCA-element	CCATCTTTTT	1381	9	-	Nicotiana tabacum	cis-acting element involved in salicylic acid responsiveness
Gs01G057380.1_F3'H	CCAAT-box	CAACGG	1642	6	-	Hordeum vulgare	MYBHv1 binding site
Gs01G057380.1_F3'H	3-AF3 binding site	CACTATCTAAC	1867	10	-	Pisum sativum	part of a conserved DNA module array (CMA3)
Gs01G057380.1_F3'H	CARE	CAACTCAC	1248	8	+	Oryza sativa
Gs01G057380.1_F3'H	CGTCA-motif	CGTCA	157	5	-	Hordeum vulgare	cis-acting regulatory element involved in the MeJA-responsiveness
Gs01G057380.1_F3'H	CGTCA-motif	CGTCA	251	5	-	Hordeum vulgare	cis-acting regulatory element involved in the MeJA-responsiveness
Gs01G057380.1_F3'H	CGTCA-motif	CGTCA	1116	5	-	Hordeum vulgare	cis-acting regulatory element involved in the MeJA-responsiveness
Gs01G057380.1_F3'H	CGTCA-motif	CGTCA	1302	5	-	Hordeum vulgare	cis-acting regulatory element involved in the MeJA-responsiveness
Gs01G057380.1_F3'H	CGTCA-motif	CGTCA	1520	5	-	Hordeum vulgare	cis-acting regulatory element involved in the MeJA-responsiveness
Gs01G057380.1_F3'H	CGTCA-motif	CGTCA	1913	5	+	Hordeum vulgare	cis-acting regulatory element involved in the MeJA-responsiveness
Gs01G057380.1_F3'H	Myb-binding site	CAACAG	544	6	+	Nicotiana tabacum
Gs01G057380.1_F3'H	Myb-binding site	CAACAG	903	6	+	Nicotiana tabacum
Gs01G057380.1_F3'H	CCGTCC motif	CCGTCC	1260	6	-	Nicotiana tabacum
Gs01G057380.1_F3'H	O2-site	GATGATGTGG	100	9	+	Zea mays	cis-acting regulatory element involved in zein metabolism regulation
Gs01G057380.1_F3'H	O2-site	GATGACATGG	158	9	+	Zea mays	cis-acting regulatory element involved in zein metabolism regulation
Gs01G057380.1_F3'H	O2-site	GTTGACGTGA	249	9	+	Zea mays	cis-acting regulatory element involved in zein metabolism regulation
Gs01G057380.1_F3'H	O2-site	GATGACATGG	1270	9	+	Zea mays	cis-acting regulatory element involved in zein metabolism regulation
Gs01G057380.1_F3'H	STRE	AGGGG	279	5	+	Arabidopsis thaliana
Gs01G057380.1_F3'H	STRE	AGGGG	464	5	+	Arabidopsis thaliana
Gs01G057380.1_F3'H	STRE	AGGGG	1716	5	-	Arabidopsis thaliana
Gs01G057380.1_F3'H	STRE	AGGGG	2031	5	-	Arabidopsis thaliana
Gs01G057380.1_F3'H	ABRE4	CACGTA	201	6	-	Zea mays
Gs01G057380.1_F3'H	GCN4_motif	TGAGTCA	411	7	+	Oryza sativa	cis-regulatory element involved in endosperm expression
Gs01G057380.1_F3'H	MYB	CAACAG	544	6	+	Arabidopsis thaliana
Gs01G057380.1_F3'H	MYB	CAACCA	869	6	+	Arabidopsis thaliana
Gs01G057380.1_F3'H	MYB	CAACAG	903	6	+	Arabidopsis thaliana
Gs01G057380.1_F3'H	MYB	CAACCA	1388	6	-	Arabidopsis thaliana
Gs01G057380.1_F3'H	MYB	TAACCA	1454	6	+	Arabidopsis thaliana
Gs01G057380.1_F3'H	MYB	CAACCA	1607	6	+	Arabidopsis thaliana
Gs01G057380.1_F3'H	CCGTCC-box	CCGTCC	1260	6	-	Petroselinum hortense
Gs03G099220.1_DFR	CCAAT-box	CAACGG	1388	6	-	Hordeum vulgare	MYBHv1 binding site
Gs03G099220.1_DFR	CCAAT-box	CAACGG	1406	6	-	Hordeum vulgare	MYBHv1 binding site
Gs03G099220.1_DFR	CCAAT-box	CAACGG	1804	6	+	Hordeum vulgare	MYBHv1 binding site
Gs03G099220.1_DFR	MYB recognition site	CCGTTG	1388	6	+	Arabidopsis thaliana
Gs03G099220.1_DFR	MYB recognition site	CCGTTG	1406	6	+	Arabidopsis thaliana
Gs03G099220.1_DFR	MYB recognition site	CCGTTG	1804	6	-	Arabidopsis thaliana
Gs03G099220.1_DFR	ATCT-motif	AATCTAATCC	1758	9	+	Pisum sativum	part of a conserved DNA module involved in light responsiveness
Gs03G099220.1_DFR	MYC	CATTTG	161	6	-	Arabidopsis thaliana
Gs03G099220.1_DFR	MYC	CATGTG	184	6	-	Arabidopsis thaliana
Gs03G099220.1_DFR	A-box	CCGTCC	1290	6	-	Petroselinum crispum	cis-acting regulatory element
Gs03G099220.1_DFR	LTR	CCGAAA	437	6	+	Hordeum vulgare	cis-acting element involved in low-temperature responsiveness
Gs03G099220.1_DFR	LTR	CCGAAA	876	6	+	Hordeum vulgare	cis-acting element involved in low-temperature responsiveness
Gs03G099220.1_DFR	LTR	CCGAAA	1618	6	+	Hordeum vulgare	cis-acting element involved in low-temperature responsiveness
Gs03G099220.1_DFR	LTR	CCGAAA	1656	6	-	Hordeum vulgare	cis-acting element involved in low-temperature responsiveness
Gs03G099220.1_DFR	TC-rich repeats	GTTTTCTTAC	1553	9	-	Nicotiana tabacum	cis-acting element involved in defense and stress responsiveness
Gs03G099220.1_DFR	ACE	GACACGTATG	2016	9	-	Petroselinum crispum	cis-acting element involved in light responsiveness
Gs03G099220.1_DFR	TGACG-motif	TGACG	1401	5	-	Hordeum vulgare	cis-acting regulatory element involved in the MeJA-responsiveness
Gs03G099220.1_DFR	HD-Zip 1	CAAT(A/T)ATTG	1966	8	-	Arabidopsis thaliana	element involved in differentiation of the palisade mesophyll cells
Gs03G099220.1_DFR	TGA-element	AACGAC	1102	6	-	Brassica oleracea	auxin-responsive element
Gs03G099220.1_DFR	MYB	CAACCA	1351	6	-	Arabidopsis thaliana
Gs03G099220.1_DFR	MYB	CAACCA	1412	6	-	Arabidopsis thaliana
Gs03G099220.1_DFR	MYB	CAACAG	1452	6	+	Arabidopsis thaliana
Gs03G099220.1_DFR	MYB	CAACCA	1929	6	-	Arabidopsis thaliana
Gs03G099220.1_DFR	MYB	CAACCA	1947	6	+	Arabidopsis thaliana
Gs03G099220.1_DFR	CCGTCC-box	CCGTCC	1290	6	-	Petroselinum hortense
Gs03G099220.1_DFR	O2-site	GATGACATGG	239	9	+	Zea mays	cis-acting regulatory element involved in zein metabolism regulation
Gs03G099220.1_DFR	O2-site	GATGACATGG	1667	9	+	Zea mays	cis-acting regulatory element involved in zein metabolism regulation
Gs03G099220.1_DFR	G-box	CACGTG	1637	6	-	Arabidopsis thaliana	cis-acting regulatory element involved in light responsiveness
Gs03G099220.1_DFR	G-box	CACGAC	1770	6	+	Zea mays	cis-acting regulatory element involved in light responsiveness
Gs03G099220.1_DFR	CCGTCC motif	CCGTCC	1290	6	-	Nicotiana tabacum
Gs03G099220.1_DFR	STRE	AGGGG	231	5	-	Arabidopsis thaliana
Gs03G099220.1_DFR	STRE	AGGGG	366	5	+	Arabidopsis thaliana
Gs03G099220.1_DFR	STRE	AGGGG	405	5	-	Arabidopsis thaliana
Gs03G099220.1_DFR	STRE	AGGGG	452	5	+	Arabidopsis thaliana
Gs03G099220.1_DFR	STRE	AGGGG	473	5	-	Arabidopsis thaliana
Gs03G099220.1_DFR	STRE	AGGGG	535	5	+	Arabidopsis thaliana
Gs03G099220.1_DFR	STRE	AGGGG	548	5	-	Arabidopsis thaliana
Gs03G099220.1_DFR	STRE	AGGGG	590	5	+	Arabidopsis thaliana
Gs03G099220.1_DFR	STRE	AGGGG	651	5	+	Arabidopsis thaliana
Gs03G099220.1_DFR	STRE	AGGGG	716	5	+	Arabidopsis thaliana
Gs03G099220.1_DFR	STRE	AGGGG	735	5	-	Arabidopsis thaliana
Gs03G099220.1_DFR	STRE	AGGGG	784	5	+	Arabidopsis thaliana
Gs03G099220.1_DFR	STRE	AGGGG	802	5	-	Arabidopsis thaliana
Gs03G099220.1_DFR	STRE	AGGGG	892	5	+	Arabidopsis thaliana
Gs03G099220.1_DFR	STRE	AGGGG	915	5	-	Arabidopsis thaliana
Gs03G099220.1_DFR	STRE	AGGGG	980	5	+	Arabidopsis thaliana
Gs03G099220.1_DFR	STRE	AGGGG	993	5	-	Arabidopsis thaliana
Gs03G099220.1_DFR	STRE	AGGGG	1035	5	+	Arabidopsis thaliana
Gs03G099220.1_DFR	STRE	AGGGG	1096	5	+	Arabidopsis thaliana
Gs03G099220.1_DFR	STRE	AGGGG	1159	5	+	Arabidopsis thaliana
Gs03G099220.1_DFR	STRE	AGGGG	1178	5	-	Arabidopsis thaliana
Gs03G099220.1_DFR	STRE	AGGGG	1227	5	+	Arabidopsis thaliana
Gs03G099220.1_DFR	STRE	AGGGG	1244	5	-	Arabidopsis thaliana
Gs03G099220.1_DFR	STRE	AGGGG	1484	5	+	Arabidopsis thaliana
Gs03G099220.1_DFR	AAGAA-motif	GAAAGAA	286	7	+	Avena sativa
Gs03G099220.1_DFR	Myb-binding site	CAACAG	1452	6	+	Nicotiana tabacum
Gs03G099220.1_DFR	G-Box	CACGTGAAA	1634	9	-	Pisum sativum	cis-acting regulatory element involved in light responsiveness
Gs03G099220.1_DFR	G-Box	CACGTG	1637	6	-	Pisum sativum	cis-acting regulatory element involved in light responsiveness
Gs03G099220.1_DFR	G-Box	CACGTT	1937	6	+	Pisum sativum	cis-acting regulatory element involved in light responsiveness
Gs03G099220.1_DFR	ABRE	CACGTG	1637	6	-	Arabidopsis thaliana	cis-acting element involved in the abscisic acid responsiveness
Gs03G099220.1_DFR	ABRE	ACGTG	1638	5	+	Arabidopsis thaliana	cis-acting element involved in the abscisic acid responsiveness
Gs03G099220.1_DFR	ABRE	ACGTG	1937	5	-	Arabidopsis thaliana	cis-acting element involved in the abscisic acid responsiveness
Gs03G099220.1_DFR	GARE-motif	TCTGTTG	1452	7	-	Brassica oleracea	gibberellin-responsive element
Gs03G099220.1_DFR	GT1-motif	GGTTAA	224	6	+	Arabidopsis thaliana	light responsive element
Gs03G099220.1_DFR	CGTCA-motif	CGTCA	1401	5	+	Hordeum vulgare	cis-acting regulatory element involved in the MeJA-responsiveness
Gs08G078620.1_ANS	MRE	AACCTAA	519	7	+	Petroselinum crispum	MYB binding site involved in light responsiveness
Gs08G078620.1_ANS	MYB-like sequence	TAACCA	618	6	+	Arabidopsis thaliana
Gs08G078620.1_ANS	Myb	TAACTG	186	6	-	Arabidopsis thaliana
Gs08G078620.1_ANS	Myb	CAACTG	914	6	+	Arabidopsis thaliana
Gs08G078620.1_ANS	Myb	CAACTG	1174	6	+	Arabidopsis thaliana
Gs08G078620.1_ANS	Myb	CAACTG	1886	6	-	Arabidopsis thaliana
Gs08G078620.1_ANS	TGACG-motif	TGACG	735	5	-	Hordeum vulgare	cis-acting regulatory element involved in the MeJA-responsiveness
Gs08G078620.1_ANS	TGACG-motif	TGACG	1178	5	+	Hordeum vulgare	cis-acting regulatory element involved in the MeJA-responsiveness
Gs08G078620.1_ANS	TGACG-motif	TGACG	1914	5	+	Hordeum vulgare	cis-acting regulatory element involved in the MeJA-responsiveness
Gs08G078620.1_ANS	CAT-box	GCCACT	1230	6	+	Arabidopsis thaliana	cis-acting regulatory element related to meristem expression
Gs08G078620.1_ANS	MYB recognition site	CCGTTG	140	6	-	Arabidopsis thaliana
Gs08G078620.1_ANS	MYB recognition site	CCGTTG	152	6	+	Arabidopsis thaliana
Gs08G078620.1_ANS	MYB recognition site	CCGTTG	168	6	-	Arabidopsis thaliana
Gs08G078620.1_ANS	MYB recognition site	CCGTTG	204	6	-	Arabidopsis thaliana
Gs08G078620.1_ANS	ATCT-motif	AATCTAATCC	101	9	+	Pisum sativum	part of a conserved DNA module involved in light responsiveness
Gs08G078620.1_ANS	CCAAT-box	CAACGG	140	6	+	Hordeum vulgare	MYBHv1 binding site
Gs08G078620.1_ANS	CCAAT-box	CAACGG	152	6	-	Hordeum vulgare	MYBHv1 binding site
Gs08G078620.1_ANS	CCAAT-box	CAACGG	168	6	+	Hordeum vulgare	MYBHv1 binding site
Gs08G078620.1_ANS	CCAAT-box	CAACGG	204	6	+	Hordeum vulgare	MYBHv1 binding site
Gs08G078620.1_ANS	Box 4	ATTAAT	1713	6	-	Petroselinum crispum	part of a conserved DNA module involved in light responsiveness
Gs08G078620.1_ANS	MYC	CATGTG	280	6	-	Arabidopsis thaliana
Gs08G078620.1_ANS	MYC	CATTTG	985	6	-	Arabidopsis thaliana
Gs08G078620.1_ANS	MYC	CATTTG	1196	6	+	Arabidopsis thaliana
Gs08G078620.1_ANS	MYC	CATTTG	1377	6	-	Arabidopsis thaliana
Gs08G078620.1_ANS	Myb-binding site	CAACAG	292	6	+	Nicotiana tabacum
Gs08G078620.1_ANS	Myb-binding site	CAACAG	2029	6	+	Nicotiana tabacum
Gs08G078620.1_ANS	GATA-motif	GATAGGG	1240	7	-	Pisum sativum	part of a light responsive element
Gs08G078620.1_ANS	GT1-motif	GGTTAAT	83	7	+	Avena sativa	light responsive element
Gs08G078620.1_ANS	GT1-motif	GGTTAA	197	6	-	Arabidopsis thaliana	light responsive element
Gs08G078620.1_ANS	GT1-motif	GGTTAAT	616	7	-	Avena sativa	light responsive element
Gs08G078620.1_ANS	GT1-motif	GGTTAA	617	6	-	Arabidopsis thaliana	light responsive element
Gs08G078620.1_ANS	CGTCA-motif	CGTCA	735	5	+	Hordeum vulgare	cis-acting regulatory element involved in the MeJA-responsiveness
Gs08G078620.1_ANS	CGTCA-motif	CGTCA	1178	5	-	Hordeum vulgare	cis-acting regulatory element involved in the MeJA-responsiveness
Gs08G078620.1_ANS	CGTCA-motif	CGTCA	1914	5	-	Hordeum vulgare	cis-acting regulatory element involved in the MeJA-responsiveness
Gs08G078620.1_ANS	GARE-motif	TCTGTTG	292	7	-	Brassica oleracea	gibberellin-responsive element
Gs08G078620.1_ANS	GARE-motif	TCTGTTG	2029	7	-	Brassica oleracea	gibberellin-responsive element
Gs08G078620.1_ANS	MBS	CAACTG	914	6	+	Arabidopsis thaliana	MYB binding site involved in drought-inducibility
Gs08G078620.1_ANS	MBS	CAACTG	1174	6	+	Arabidopsis thaliana	MYB binding site involved in drought-inducibility
Gs08G078620.1_ANS	MBS	CAACTG	1886	6	-	Arabidopsis thaliana	MYB binding site involved in drought-inducibility
Gs08G078620.1_ANS	ERE	ATTTTAAA	1739	8	-	Nicotiana glutinos
Gs08G078620.1_ANS	P-box	CCTTTTG	822	7	-	Oryza sativa	gibberellin-responsive element
Gs08G078620.1_ANS	P-box	CCTTTTG	1368	7	-	Oryza sativa	gibberellin-responsive element
Gs08G078620.1_ANS	MYB	CAACAG	292	6	+	Arabidopsis thaliana
Gs08G078620.1_ANS	MYB	TAACCA	618	6	+	Arabidopsis thaliana
Gs08G078620.1_ANS	MYB	CAACCA	1255	6	+	Arabidopsis thaliana
Gs08G078620.1_ANS	MYB	CAACCA	1991	6	+	Arabidopsis thaliana
Gs08G078620.1_ANS	MYB	CAACAG	2029	6	+	Arabidopsis thaliana
Gs08G078620.1_ANS	STRE	AGGGG	127	5	+	Arabidopsis thaliana
Gs08G078620.1_ANS	STRE	AGGGG	262	5	-	Arabidopsis thaliana
Gs08G078620.1_ANS	STRE	AGGGG	889	5	+	Arabidopsis thaliana
Gs08G078620.1_ANS	STRE	AGGGG	1302	5	+	Arabidopsis thaliana
Gs08G078620.1_ANS	STRE	AGGGG	1964	5	-	Arabidopsis thaliana
Gs08G078620.1_ANS	STRE	AGGGG	1969	5	-	Arabidopsis thaliana
Gs08G078620.1_ANS	STRE	AGGGG	1978	5	-	Arabidopsis thaliana
Gs08G078620.1_ANS	WRE3	CCACCT	1361	6	+	Pisum sativum
Gs08G078620.1_ANS	AuxRR-core	GGTCCAT	446	7	-	Nicotiana tabacum	cis-acting regulatory element involved in auxin responsiveness
Gs08G078620.1_ANS	DRE core	GCCGAC	1165	6	+	Arabidopsis thaliana
Gs07G095590.1_3GT	A-box	CCGTCC	1274	6	-	Petroselinum crispum	cis-acting regulatory element
Gs07G095590.1_3GT	A-box	CCGTCC	1278	6	-	Petroselinum crispum	cis-acting regulatory element
Gs07G095590.1_3GT	MYC	CATGTG	189	6	+	Arabidopsis thaliana
Gs07G095590.1_3GT	MYC	CATTTG	233	6	-	Arabidopsis thaliana
Gs07G095590.1_3GT	MYC	CATGTG	576	6	+	Arabidopsis thaliana
Gs07G095590.1_3GT	MYC	CATTTG	1023	6	-	Arabidopsis thaliana
Gs07G095590.1_3GT	Box 4	ATTAAT	177	6	+	Petroselinum crispum	part of a conserved DNA module involved in light responsiveness
Gs07G095590.1_3GT	AE-box	AGAAACTT	701	8	-	Arabidopsis thaliana	part of a module for light response
Gs07G095590.1_3GT	MYB recognition site	CCGTTG	1270	6	-	Arabidopsis thaliana
Gs07G095590.1_3GT	MYB recognition site	CCGTTG	1358	6	+	Arabidopsis thaliana
Gs07G095590.1_3GT	TCT-motif	TCTTAC	1167	6	+	Arabidopsis thaliana	part of a light responsive element
Gs07G095590.1_3GT	CAT-box	GCCACT	531	6	-	Arabidopsis thaliana	cis-acting regulatory element related to meristem expression
Gs07G095590.1_3GT	CAT-box	GCCACT	1298	6	+	Arabidopsis thaliana	cis-acting regulatory element related to meristem expression
Gs07G095590.1_3GT	DRE1	ACCGAGA	1397	7	+	Zea mays
Gs07G095590.1_3GT	DRE1	ACCGAGA	1440	7	+	Zea mays
Gs07G095590.1_3GT	Myb	CAACTG	1230	6	+	Arabidopsis thaliana
Gs07G095590.1_3GT	G-box	CACGTG	1196	6	-	Arabidopsis thaliana	cis-acting regulatory element involved in light responsiveness
Gs07G095590.1_3GT	G-box	CACGTG	1219	6	-	Arabidopsis thaliana	cis-acting regulatory element involved in light responsiveness
Gs07G095590.1_3GT	G-box	CACGTG	1253	6	-	Arabidopsis thaliana	cis-acting regulatory element involved in light responsiveness
Gs07G095590.1_3GT	G-box	CACGTG	1264	6	-	Arabidopsis thaliana	cis-acting regulatory element involved in light responsiveness
Gs07G095590.1_3GT	G-box	TACGTG	1370	6	-	Arabidopsis thaliana	cis-acting regulatory element involved in light responsiveness
Gs07G095590.1_3GT	G-box	CACGTC	1451	6	+	Zea mays	cis-acting regulatory element involved in light responsiveness
Gs07G095590.1_3GT	G-box	ACACGTGGC	1465	9	-	Brassica napus	cis-acting regulatory element involved in light responsiveness
Gs07G095590.1_3GT	G-box	CACGTG	1467	6	-	Arabidopsis thaliana	cis-acting regulatory element involved in light responsiveness
Gs07G095590.1_3GT	G-box	CACGTC	1682	6	+	Zea mays	cis-acting regulatory element involved in light responsiveness
Gs07G095590.1_3GT	G-box	CACGAC	1893	6	+	Zea mays	cis-acting regulatory element involved in light responsiveness
Gs07G095590.1_3GT	chs-CMA1a	TTACTTAA	1043	8	+	Daucus carota	part of a light responsive element
Gs07G095590.1_3GT	WRE3	CCACCT	489	6	-	Pisum sativum
Gs07G095590.1_3GT	WRE3	CCACCT	1909	6	-	Pisum sativum
Gs07G095590.1_3GT	Myc	TCTCTTA	706	7	+	Arabidopsis thaliana
Gs07G095590.1_3GT	Myc	TCTCTTA	777	7	-	Arabidopsis thaliana
Gs07G095590.1_3GT	GC-motif	CCCCCG	1761	6	+	Zea mays	enhancer-like element involved in anoxic specific inducibility
Gs07G095590.1_3GT	GC-motif	CCCCCG	1813	6	+	Zea mays	enhancer-like element involved in anoxic specific inducibility
Gs07G095590.1_3GT	MBS	CAACTG	1230	6	+	Arabidopsis thaliana	MYB binding site involved in drought-inducibility
Gs07G095590.1_3GT	ABRE3a	TACGTG	1370	6	-	Zea mays
Gs07G095590.1_3GT	AAGAA-motif	GAAAGAA	323	7	-	Avena sativa
Gs07G095590.1_3GT	GATA-motif	GATAGGA	419	7	+	Arabidopsis thaliana	part of a light responsive element
Gs07G095590.1_3GT	ABRE	CACGTG	1196	6	-	Arabidopsis thaliana	cis-acting element involved in the abscisic acid responsiveness
Gs07G095590.1_3GT	ABRE	ACGTG	1197	5	+	Arabidopsis thaliana	cis-acting element involved in the abscisic acid responsiveness
Gs07G095590.1_3GT	ABRE	CGTACGTGCA	1217	9	-	Hordeum vulgare	cis-acting element involved in the abscisic acid responsiveness
Gs07G095590.1_3GT	ABRE	CACGTG	1219	6	-	Arabidopsis thaliana	cis-acting element involved in the abscisic acid responsiveness
Gs07G095590.1_3GT	ABRE	ACGTG	1220	5	+	Arabidopsis thaliana	cis-acting element involved in the abscisic acid responsiveness
Gs07G095590.1_3GT	ABRE	CACGTG	1253	6	-	Arabidopsis thaliana	cis-acting element involved in the abscisic acid responsiveness
Gs07G095590.1_3GT	ABRE	ACGTG	1254	5	+	Arabidopsis thaliana	cis-acting element involved in the abscisic acid responsiveness
Gs07G095590.1_3GT	ABRE	CGTACGTGCA	1262	9	+	Hordeum vulgare	cis-acting element involved in the abscisic acid responsiveness
Gs07G095590.1_3GT	ABRE	CACGTG	1264	6	-	Arabidopsis thaliana	cis-acting element involved in the abscisic acid responsiveness
Gs07G095590.1_3GT	ABRE	ACGTG	1265	5	+	Arabidopsis thaliana	cis-acting element involved in the abscisic acid responsiveness
Gs07G095590.1_3GT	ABRE	ACGTG	1370	5	-	Arabidopsis thaliana	cis-acting element involved in the abscisic acid responsiveness
Gs07G095590.1_3GT	ABRE	ACGTG	1451	5	-	Arabidopsis thaliana	cis-acting element involved in the abscisic acid responsiveness
Gs07G095590.1_3GT	ABRE	GCAACGTGTC	1465	9	+	Hordeum vulgare	cis-acting element involved in the abscisic acid responsiveness
Gs07G095590.1_3GT	ABRE	CACGTG	1467	6	-	Arabidopsis thaliana	cis-acting element involved in the abscisic acid responsiveness
Gs07G095590.1_3GT	ABRE	ACGTG	1468	5	+	Arabidopsis thaliana	cis-acting element involved in the abscisic acid responsiveness
Gs07G095590.1_3GT	ABRE	ACGTG	1578	5	-	Arabidopsis thaliana	cis-acting element involved in the abscisic acid responsiveness
Gs07G095590.1_3GT	ABRE	ACGTG	1637	5	+	Arabidopsis thaliana	cis-acting element involved in the abscisic acid responsiveness
Gs07G095590.1_3GT	ABRE	ACGTG	1682	5	-	Arabidopsis thaliana	cis-acting element involved in the abscisic acid responsiveness
Gs07G095590.1_3GT	G-Box	CACGTG	1196	6	-	Pisum sativum	cis-acting regulatory element involved in light responsiveness
Gs07G095590.1_3GT	G-Box	CACGTG	1219	6	-	Pisum sativum	cis-acting regulatory element involved in light responsiveness
Gs07G095590.1_3GT	G-Box	CACGTG	1253	6	-	Pisum sativum	cis-acting regulatory element involved in light responsiveness
Gs07G095590.1_3GT	G-Box	CACGTG	1264	6	-	Pisum sativum	cis-acting regulatory element involved in light responsiveness
Gs07G095590.1_3GT	G-Box	CACGTG	1467	6	-	Pisum sativum	cis-acting regulatory element involved in light responsiveness
Gs07G095590.1_3GT	G-Box	CACGTT	1578	6	+	Pisum sativum	cis-acting regulatory element involved in light responsiveness
Gs07G095590.1_3GT	G-Box	CACGTT	1636	6	-	Pisum sativum	cis-acting regulatory element involved in light responsiveness
Gs07G095590.1_3GT	CCAAT-box	CAACGG	1270	6	+	Hordeum vulgare	MYBHv1 binding site
Gs07G095590.1_3GT	CCAAT-box	CAACGG	1358	6	-	Hordeum vulgare	MYBHv1 binding site
Gs07G095590.1_3GT	ATCT-motif	AATCTAATCC	942	9	-	Pisum sativum	part of a conserved DNA module involved in light responsiveness
Gs07G095590.1_3GT	TGACG-motif	TGACG	633	5	+	Hordeum vulgare	cis-acting regulatory element involved in the MeJA-responsiveness
Gs07G095590.1_3GT	TGACG-motif	TGACG	1126	5	-	Hordeum vulgare	cis-acting regulatory element involved in the MeJA-responsiveness
Gs07G095590.1_3GT	TGACG-motif	TGACG	1362	5	+	Hordeum vulgare	cis-acting regulatory element involved in the MeJA-responsiveness
Gs07G095590.1_3GT	MRE	AACCTAA	926	7	-	Petroselinum crispum	MYB binding site involved in light responsiveness
Gs07G095590.1_3GT	TC-rich repeats	GTTTTCTTAC	1064	9	-	Nicotiana tabacum	cis-acting element involved in defense and stress responsiveness
Gs07G095590.1_3GT	box S	AGCCACC	1555	7	+	Arabidopsis thaliana
Gs07G095590.1_3GT	CCGTCC motif	CCGTCC	1274	6	-	Nicotiana tabacum
Gs07G095590.1_3GT	CCGTCC motif	CCGTCC	1278	6	-	Nicotiana tabacum
Gs07G095590.1_3GT	3-AF1 binding site	TAAGAGAGGAA	777	10	+	Solanum tuberosum	light responsive element
Gs07G095590.1_3GT	STRE	AGGGG	1240	5	-	Arabidopsis thaliana
Gs07G095590.1_3GT	STRE	AGGGG	1722	5	-	Arabidopsis thaliana
Gs07G095590.1_3GT	STRE	AGGGG	1888	5	-	Arabidopsis thaliana
Gs07G095590.1_3GT	ABRE4	CACGTA	1370	6	+	Zea mays
Gs07G095590.1_3GT	AP-1	TGAGTTAG	1629	8	-	Arabidopsis thaliana
Gs07G095590.1_3GT	MYB	CAACCA	492	6	-	Arabidopsis thaliana
Gs07G095590.1_3GT	MYB	CAACCA	1561	6	+	Arabidopsis thaliana
Gs07G095590.1_3GT	P-box	CCTTTTG	963	7	-	Oryza sativa	gibberellin-responsive element
Gs07G095590.1_3GT	CCGTCC-box	CCGTCC	1274	6	-	Petroselinum hortense
Gs07G095590.1_3GT	CCGTCC-box	CCGTCC	1278	6	-	Petroselinum hortense
Gs07G095590.1_3GT	CARE	CAACTCAC	536	8	+	Oryza sativa
Gs07G095590.1_3GT	CGTCA-motif	CGTCA	633	5	-	Hordeum vulgare	cis-acting regulatory element involved in the MeJA-responsiveness
Gs07G095590.1_3GT	CGTCA-motif	CGTCA	1126	5	+	Hordeum vulgare	cis-acting regulatory element involved in the MeJA-responsiveness
Gs07G095590.1_3GT	CGTCA-motif	CGTCA	1362	5	-	Hordeum vulgare	cis-acting regulatory element involved in the MeJA-responsiveness

## Sheet:  Suppl Table8
Table S8. List of Genes in Green and Blue Modules
Green Module GeneID	Blue Module GeneID
Gs07G125710.1	Gs05G003940.1	Gs04G112920.1
Gs04G107070.1	Gs04G107150.1	Gs08G038520.1
Gs04G107100.1	Gs07G075590.1	Gs02G166960.1
Gs08G019130.1	Gs01G101730.1	Gs07G020330.1
Gs07G071300.1	Gs06G008270.1	Gs01G127030.1
Gs01G225990.1	Gs06G084130.1	Gs06G061470.1
Gs10G061650.1	Gs05G003960.1	Gs03G027830.1
Gs08G037860.1	Gs05G006770.1	Gs05G056260.1
Gs03G150160.1	Gs04G107050.1	Gs10G058560.1
Gs10G048740.1	Gs06G082150.1	Gs05G148620.1
Gs06G098700.1	Gs05G004420.1	Gs03G048140.1
Gs08G074430.1	Gs09G012550.1	Gs05G048230.1
Gs03G044180.1	Gs08G035260.1	Gs07G101120.1
Gs05G021330.1	Gs01G086650.1	Gs02G088800.1
Gs08G016660.1	Gs05G170110.1	Gs06G053050.1
Gs04G025760.1	Gs05G155770.1	Gs06G008080.1
Gs10G046070.1	Gs02G165960.1	Gs05G098640.1
Gs04G011230.1	Gs07G069310.1	Gs01G120200.1
Gs05G137790.1	Gs03G006690.1	Gs05G071350.1
Gs07G010210.1	Gs07G092020.1	Gs04G114320.1
Gs05G073230.1	Gs06G007220.1	Gs07G101480.1
Gs08G078620.1	Gs04G109760.1	Gs05G043790.1
Gs05G132250.1	Gs03G108690.1	Gs03G144070.1
Gs07G086910.1	Gs02G119410.1	Gs03G155840.1
Gs02G064260.1	Gs06G007370.1	Gs09G068950.1
Gs07G108460.1	Gs08G020430.1	Gs09G001560.1
Gs07G095590.1	Gs10G052760.1	Gs03G046280.1
Gs07G108530.1	Gs05G010790.1	Gs11G024340.1
Gs09G069450.1	Gs02G157550.1	Gs08G025600.1
Gs08G020040.1	Gs01G084590.1	Gs01G076950.1
Gs07G098420.1	Gs07G130500.1	Gs01G056790.1
Gs05G137800.1	Gs06G098430.1	Gs10G090820.1
Gs08G082200.1	Gs05G052560.1	Gs10G046320.1
Gs08G022720.1	Gs06G008240.1	Gs08G008060.1
Gs05G021910.1	Gs03G005120.1	Gs07G042980.1
Gs05G032520.1	Gs04G084600.1	Gs08G044800.1
Gs03G099220.1	Gs06G001000.1	Gs05G145440.1
Gs05G071470.1	Gs02G026830.1	Gs07G112900.1
Gs05G089220.1	Gs10G025010.1	Gs01G244650.1
Gs02G009290.1	Gs09G004470.1	Gs01G220110.1
Gs01G180720.1	Gs09G003560.1	Gs06G075670.1
Gs01G243410.1	Gs07G045200.1	Gs03G053990.1
Gs03G124300.1	Gs08G061190.1	Gs03G136400.1
Gs02G157400.1	Gs05G164660.1	Gs07G102470.1
Gs05G015320.1	Gs06G013280.1	Gs05G020290.1
Gs10G062430.1	Gs04G093930.1	Gs02G040440.1
Gs02G007980.1	Gs08G035690.1	Gs09G053390.1
Gs07G115220.1	Gs02G057300.1	Gs04G001400.1
Gs03G152440.1	Gs09G082350.1	Gs03G014170.1
Gs05G071520.1	Gs07G086180.1	Gs03G059370.1
Gs02G059800.1	Gs07G008500.1	Gs01G220910.1
Gs10G050410.1	Gs10G014730.1	Gs07G065200.1
Gs05G042970.1	Gs07G123180.1	Gs07G122840.1
Gs03G004370.1	Gs04G114410.1	Gs03G046750.1
Gs05G147870.1	Gs10G009260.1	Gs06G036990.1
Gs01G217520.1	Gs03G097060.1	Gs07G114050.1
Gs03G154310.1	Gs08G043440.1	Gs02G092010.1
Gs05G055820.1	Gs07G087030.1	Gs05G093930.1
Gs09G073770.1	Gs05G055060.1	Gs01G140640.1
Gs07G024500.1	Gs07G122270.1	Gs03G126130.1
Gs01G152360.1	Gs07G076120.1	Gs01G256800.1
Gs02G028260.1	Gs02G168560.1	Gs05G047470.1
Gs08G022860.1	Gs01G240810.1	Gs08G021960.1
Gs04G010530.1	Gs04G107240.1	Gs06G009110.1
Gs03G112260.1	Gs01G079610.1	Gs02G031330.1
Gs01G164040.1	Gs04G073550.1	Gs09G081570.1
Gs09G080050.1	Gs09G078370.1	Gs08G090270.1
Gs09G011960.1	Gs05G073830.1	Gs01G132920.1
Gs01G173060.1	Gs03G001420.1	Gs01G106470.1
Gs05G076750.1	Gs10G089520.1	Gs05G073840.1
Gs07G113010.1	Gs05G051670.1	Gs04G113020.1
Gs01G156960.1	Gs04G103410.1	Gs02G062630.1
Gs04G003310.1	Gs04G109280.1	Gs08G054890.1
Gs01G270600.1	Gs09G001520.1	Gs04G093250.1
Gs02G030240.1	Gs06G088580.1	Gs01G021230.1
Gs07G004700.1	Gs05G140930.1	Gs07G085490.1
Gs10G013880.1	Gs05G040360.1	Gs02G029890.1
Gs02G006890.1	Gs02G144550.1	Gs01G219730.1
Gs02G020760.1	Gs10G054690.1	Gs10G011020.1
Gs02G156480.1	Gs03G151040.1	Gs10G058770.1
Gs05G053290.1	Gs03G015830.1	Gs07G111300.1
Gs01G084880.1	Gs03G137400.1	Gs01G049430.1
Gs04G002640.1	Gs06G001310.1	Gs03G032730.1
Gs05G079030.1	Gs08G026310.1	Gs05G002550.1
Gs04G003070.1	Gs01G238920.1	Gs06G102640.1
Gs06G026720.1	Gs01G236440.1	Gs01G068610.1
Gs02G023880.1	Gs01G270280.1	Gs01G223480.1
Gs10G058450.1	Gs06G024060.1	Gs10G026450.1
Gs01G257050.1	Gs03G125430.1	Gs05G058810.1
Gs07G097640.1	Gs07G016170.1	Gs02G054130.1
Gs01G118450.1	Gs07G070520.1	Gs01G214060.1
Gs02G171090.1	Gs03G150230.1	Gs08G024200.1
Gs10G067050.1	Gs06G101920.1	Gs07G077500.1
Gs03G139240.1	Gs02G006970.1	Gs07G093360.1
Gs05G037960.1	Gs07G081130.1	Gs01G263650.1
Gs07G085840.1	Gs02G119660.1	Gs10G028490.1
Gs03G113120.1	Gs03G134570.1	Gs05G127040.1
Gs03G099740.1	Gs02G044480.1	Gs03G028940.1
Gs08G042710.1	Gs03G012050.1	Gs07G022350.1
Gs06G021660.1	Gs02G143940.1	Gs05G164230.1
Gs10G010160.1	Gs03G114700.1	Gs01G131340.1
Gs07G076360.1	Gs08G017710.1	Gs05G065360.1
Gs05G040460.1	Gs10G030550.1	Gs06G002940.1
Gs03G027550.1	Gs02G110670.1	Gs05G133850.1
Gs01G088520.1	Gs02G020810.1	Gs08G004860.1
Gs02G033750.1	Gs02G149580.1	Gs04G074130.1
Gs07G073950.1	Gs05G051430.1	Gs01G207360.1
Gs05G046270.1	Gs09G081310.1	Gs08G015820.1
Gs05G145190.1	Gs01G119990.1	Gs07G063600.1
Gs07G045260.1	Gs07G019920.1	Gs08G035120.1
Gs02G004600.1	Gs02G001400.1	Gs03G110310.1
Gs07G039710.1	Gs05G095840.1	Gs10G001780.1
Gs01G213200.1	Gs04G012830.1	Gs02G029650.1
Gs10G061630.1	Gs05G163720.1	Gs02G121710.1
Gs01G125960.1	Gs01G173640.1	Gs10G078880.1
Gs04G093860.1	Gs08G073700.1	Gs01G174290.1
Gs02G167300.1	Gs08G006490.1	Gs10G010630.1
Gs02G154050.1	Gs02G026750.1	Gs06G099740.1
Gs10G002280.1	Gs04G103570.1	Gs01G171120.1
Gs05G135340.1	Gs03G153660.1	Gs04G003530.1
Gs04G011210.1	Gs05G162200.1	Gs05G067810.1
Gs01G062640.1	Gs06G095540.1	Gs04G112410.1
Gs04G082830.1	Gs08G024580.1	Gs01G217290.1
Gs09G019590.1	Gs10G010710.1	Gs02G065960.1
Gs01G071700.1	Gs08G063280.1	Gs02G057950.1
Gs03G006250.1	Gs02G053450.1	Gs10G072940.1
Gs05G143060.1	Gs05G073780.1	Gs01G027940.1
Gs10G062440.1	Gs05G049290.1	Gs07G080480.1
Gs01G263620.1	Gs03G150110.1	Gs04G113670.1
Gs05G068320.1	Gs01G077080.1	Gs10G006230.1
Gs02G058850.1	Gs08G044320.1	Gs06G025790.1
Gs06G001020.1	Gs05G019240.1	Gs03G110540.1
Gs01G258200.1	Gs08G023250.1	Gs09G083340.1
Gs05G141640.1	Gs03G153780.1	Gs07G118450.1
Gs03G008740.1	Gs06G032560.1	Gs08G046700.1
Gs09G003900.1	Gs08G084050.1	Gs02G066440.1
Gs07G099180.1	Gs07G002450.1	Gs09G077960.1
Gs04G094840.1	Gs03G154710.1	Gs01G147100.1
Gs03G150640.1	Gs07G106840.1	Gs02G045640.1
Gs01G143080.1	Gs06G092950.1	Gs04G033240.1
Gs07G099030.1	Gs04G020000.1	Gs07G000900.1
Gs05G043160.1	Gs08G010360.1	Gs10G078070.1
Gs03G153480.1	Gs10G043460.1	Gs08G034010.1
Gs09G078060.1	Gs04G082650.1	Gs03G146830.1
Gs02G164830.1	Gs03G042820.1	Gs07G000680.1
Gs07G115020.1	Gs06G011820.1	Gs01G256360.1
Gs04G092800.1	Gs10G052890.1	Gs08G027740.1
Gs04G030320.1	Gs02G001690.1	Gs09G057070.1
Gs05G135950.1	Gs02G053470.1	Gs01G265060.1
Gs03G103020.1	Gs02G149160.1	Gs08G073410.1
Gs02G162170.1	Gs05G006920.1	Gs03G114900.1
Gs03G004590.1	Gs01G250020.1	Gs05G070860.1
Gs05G082090.1	Gs02G009820.1	Gs10G087640.1
Gs07G061750.1	Gs06G030650.1	Gs05G066250.1
Gs02G028290.1	Gs03G145630.1	Gs10G002360.1
Gs05G092990.1	Gs07G055540.1	Gs02G174410.1
Gs06G060130.1	Gs04G089920.1	Gs07G131320.1
Gs03G137010.1	Gs02G137340.1	Gs02G174900.1
Gs10G000870.1	Gs10G026170.1	Gs10G009000.1
Gs08G074990.1	Gs05G062500.1	Gs07G002490.1
Gs10G063720.1	Gs05G065560.1	Gs01G084810.1
Gs01G086270.1	Gs05G164690.1	Gs03G123670.1
Gs05G040420.1	Gs05G090400.1	Gs11G005130.1
Gs01G151240.1	Gs04G002330.1	Gs06G007310.1
Gs05G163280.1	Gs04G016330.1	Gs05G142880.1
Gs09G067910.1	Gs04G025660.1	Gs05G028310.1
Gs04G026950.1	Gs09G011520.1	Gs04G105580.1
Gs06G006330.1	Gs10G079340.1	Gs09G028090.1
Gs03G154660.1	Gs10G092010.1	Gs02G024970.1
Gs07G079490.1	Gsu1_25507_AGL6.1	Gs05G063190.1
Gs07G130660.1	Gs01G263720.1	Gs01G256870.1
Gs05G142350.1	Gs02G149210.1	Gs10G005230.1
Gs06G066820.1	Gs03G030110.1	Gs08G010210.1
Gs09G025390.1	Gs04G105290.1	Gs07G010280.1
Gs07G078970.1	Gs01G131200.1	Gs10G067700.1
Gs01G250480.1	Gs02G169850.1	Gs08G080690.1
Gs05G137280.1	Gs09G002200.1	Gs01G266650.1
Gs09G055100.1	Gs10G049810.1	Gs07G078640.1
Gs03G007030.1	Gs07G078320.1	Gs02G067290.1
Gs06G037930.1	Gs05G141880.1	Gs08G019900.1
Gs05G001810.1	Gs06G012790.1	Gs06G054670.1
Gs09G002510.1	Gs06G022230.1	Gs01G268080.1
Gs01G218860.1	Gs05G001910.1	Gs05G075440.1
Gs05G143070.1	Gs05G041550.1	Gs10G066280.1
Gs09G007410.1	Gs10G079150.1	Gs04G022450.1
Gs08G011640.1	Gs09G004010.1	Gs01G072270.1
Gs08G005080.1	Gs08G077970.1	Gs02G167800.1
Gs07G127750.1	Gs03G128740.1	Gs01G255690.1
Gs05G157090.1	Gs01G159610.1	Gs07G073770.1
Gs08G021860.1	Gs03G054070.1	Gs06G028730.1
Gs09G022800.1	Gs07G000230.1	Gs07G070680.1
Gs03G015810.1	Gs05G151240.1	Gs05G036070.1
Gs01G235770.1	Gs04G015190.1	Gs01G105010.1
Gs08G072500.1	Gs06G098300.1	Gs04G089780.1
Gs10G058860.1	Gs10G066130.1	Gs05G017240.1
Gs04G104170.1	Gs02G117370.1	Gs07G110520.1
Gs05G077920.1	Gs07G017690.1	Gs07G075580.1
Gs03G131230.1	Gs06G002520.1	Gs07G090960.1
Gs07G131070.1	Gs05G080420.1	Gs09G004490.1
Gs03G119360.1	Gs03G002730.1	Gs07G025520.1
Gs03G030150.1	Gs05G147610.1	Gs04G021830.1
Gs10G051530.1	Gs09G087440.1	Gs05G140770.1
Gs05G140540.1	Gs05G155130.1	Gs10G094580.1
Gs01G266230.1	Gs04G084430.1	Gs05G055660.1
Gs02G123640.1	Gs07G100330.1	Gs10G000450.1
Gs10G062110.1	Gs06G003550.1	Gs07G116650.1
Gs09G019930.1	Gs02G027960.1	Gs04G009440.1
Gs05G076900.1	Gs04G097700.1	Gs07G079040.1
Gs02G172430.1	Gs06G054700.1	Gs01G089340.1
Gs05G083080.1	Gs05G076640.1	Gs07G069430.1
Gs04G087910.1	Gs04G111840.1	Gs05G003680.1
Gs10G011410.1	Gs05G171130.1	Gs05G067970.1
Gs06G008130.1	Gs04G001560.1	Gs03G005260.1
Gs07G004880.1	Gs02G164100.1	Gs09G012900.1
Gs03G143310.1	Gs03G147360.1	Gs03G042280.1
Gs04G009400.1	Gs04G102880.1	Gs06G099580.1
Gs01G063790.1	Gs03G155680.1	Gs10G048060.1
Gs05G132260.1	Gs07G104980.1	Gs08G028710.1
Gs03G142040.1	Gs02G143020.1	Gs01G027830.1
Gs01G216580.1	Gs08G014670.1	Gs09G087790.1
Gs07G048520.1	Gs02G134570.1	Gs07G000550.1
Gs05G048040.1	Gs04G107800.1	Gs02G154130.1
Gs02G117450.1	Gs08G042280.1	Gs02G031890.1
Gs03G137840.1	Gs01G264260.1	Gs05G133200.1
Gs05G043960.1	Gs01G024650.1	Gs01G185300.1
Gs09G061160.1	Gs07G122360.1	Gs04G010500.1
Gs02G004980.1	Gs06G003220.1	Gs07G112150.1
Gs09G082950.1	Gs01G224150.1	Gs02G144340.1
Gs06G021790.1	Gs08G048370.1	Gs02G114760.1
Gs04G052650.1	Gs10G092700.1	Gs09G065000.1
Gs10G046620.1	Gs10G065640.1	Gs05G161570.1
Gs02G008810.1	Gs09G006390.1	Gs05G026780.1
Gs05G164760.1	Gs06G014110.1	Gs03G071410.1
Gs01G239240.1	Gs07G084110.1	Gs05G081470.1
Gs05G071710.1	Gs02G125380.1	Gs10G002370.1
Gs07G008910.1	Gs03G081140.1	Gs05G106890.1
Gs09G022570.1	Gs09G061600.1	Gs05G022150.1
Gs01G244080.1	Gs06G100510.1	Gs03G036900.1
Gs02G034460.1	Gs05G059510.1	Gs09G063990.1
Gs04G007570.1	Gs09G011650.1	Gs05G074820.1
Gs05G018860.1	Gs05G033160.1	Gs06G012090.1
Gs05G170210.1	Gs03G151810.1	Gs05G078760.1
Gs01G224500.1	Gs03G023360.1	Gs07G129010.1
Gs01G076940.1	Gs09G079670.1	Gs05G000420.1
Gs06G094950.1	Gs02G010730.1	Gs03G140070.1
Gs08G001710.1	Gs02G139080.1	Gs07G096360.1
Gs01G089470.1	Gs05G083680.1	Gs09G069240.1
Gs03G136760.1	Gs03G012440.1	Gs02G044260.1
Gs04G102830.1	Gs02G073000.1	Gs03G089250.1
Gs02G092640.1	Gs05G091370.1	Gs09G013630.1
Gs05G167850.1	Gs08G076790.1	Gs04G086240.1
Gs04G061380.1	Gs09G087560.1	Gs04G010270.1
Gs10G018480.1	Gs04G089940.1	Gs05G169530.1
Gs10G097860.1	Gs09G083870.1	Gs05G143710.1
Gs07G077230.1	Gs05G024170.1	Gs01G240000.1
Gs03G001150.1	Gs06G028960.1	Gs01G110610.1
Gs05G030860.1	Gs05G088760.1	Gs07G099820.1
Gs02G051980.1	Gs05G034710.1	Gs03G127240.1
Gs01G156590.1	Gs03G066900.1	Gs07G004430.1
Gs08G072420.1	Gs08G045350.1	Gs10G092640.1
Gs05G093800.1	Gs09G062390.1	Gs02G139930.1
Gs10G086620.1	Gs07G083900.1	Gs01G159070.1
Gs09G078650.1	Gs02G008580.1	Gs10G022400.1
Gs07G096960.1	Gs05G029420.1	Gs02G058000.1
Gs08G032770.1	Gs09G048390.1	Gs04G004890.1
Gs06G066230.1	Gs04G113860.1	Gs03G154520.1
Gs10G087800.1	Gs03G131050.1	Gs04G108660.1
Gs02G059580.1	Gs02G171210.1	Gs03G024840.1
Gs08G060220.1	Gs05G150280.1	Gs01G035260.1
Gs06G094300.1	Gs01G028620.1	Gs03G122090.1
Gs05G016780.1	Gs04G101560.1	Gs07G063820.1
Gs02G116820.1	Gs04G077750.1	Gs01G208210.1
Gs02G127290.1	Gs03G143760.1	Gs02G149830.1
Gs04G006270.1	Gs05G064470.1	Gs01G146410.1
Gs10G001810.1	Gs10G044420.1	Gs02G119470.1
Gs01G033080.1	Gs10G029380.1	Gs03G086060.1
Gs09G061850.1	Gs01G249170.1	Gs06G080520.1
Gs07G099840.1	Gs03G059080.1	Gs10G058640.1
Gs02G039990.1	Gs07G003340.1	Gs10G043220.1
Gs07G120650.1	Gs02G029680.1	Gs01G055610.1
Gs02G029710.1	Gs06G007320.1	Gs03G044260.1
Gs02G006500.1	Gs05G085050.1	Gs09G057000.1
Gs02G139250.1	Gs08G030280.1	Gs04G032180.1
Gs10G038070.1	Gs04G096780.1	Gs06G037240.1
Gs02G073540.1	Gs10G021830.1	Gs02G107540.1
Gs06G100140.1	Gs07G103010.1	Gs02G124250.1
Gs01G157130.1	Gs07G076110.1	Gs03G002550.1
Gs05G004110.1	Gs05G154530.1	Gs05G073390.1
Gs02G102240.1	Gs01G251990.1	Gs05G077930.1
Gs03G117940.1	Gs03G116350.1	Gs05G131370.1
Gs05G027840.1	Gs02G136490.1	Gs02G024890.1
Gs01G119210.1	Gs05G037710.1	Gs10G046590.1
Gs03G103190.1	Gs05G150660.1	Gs04G090550.1
Gs09G069790.1	Gs07G056450.1	Gs07G002180.1
Gs08G035570.1	Gs02G099810.1	Gs01G251460.1
Gs06G006280.1	Gs02G011010.1	Gs03G049680.1
Gs05G170940.1	Gs02G056460.1	Gs02G122780.1
Gs08G068220.1	Gs07G103510.1	Gs04G102390.1
Gs01G151410.1	Gs06G040530.1	Gs07G039590.1
Gs01G115900.1	Gs05G053010.1	Gs03G153730.1
Gs04G018190.1	Gs01G112890.1	Gs01G145340.1
Gs02G076200.1	Gs01G253710.1	Gs10G081000.1
Gs09G071290.1	Gs04G090020.1	Gs10G052020.1
Gs09G003950.1	Gs02G002270.1	Gs03G150030.1
Gs01G165740.1	Gs03G017960.1	Gs05G067070.1
Gs05G161490.1	Gs05G007120.1	Gs09G003240.1
Gs07G120690.1	Gs04G104360.1	Gs06G003350.1
Gs03G073110.1	Gs10G009680.1	Gs06G026200.1
Gs02G154000.1	Gs01G253550.1	Gs01G159820.1
Gs02G140580.1	Gs04G044780.1	Gs01G135680.1
Gs06G089340.1	Gs04G112490.1	Gs02G147400.1
Gs09G054030.1	Gs06G003110.1	Gs05G059980.1
Gs05G038970.1	Gs01G207100.1	Gs05G157420.1
Gs01G109660.1	Gs05G154790.1	Gs08G024490.1
Gs04G005370.1	Gs01G270540.1	Gs04G008300.1
Gs08G024010.1	Gs02G160940.1	Gs05G013240.1
Gs05G032810.1	Gs09G070460.1	Gs04G005610.1
Gs02G134590.1	Gs03G001840.1	Gs03G109730.1
Gs05G154710.1	Gs01G250470.1	Gs02G000010.1
Gs01G050140.1	Gs10G048140.1	Gs07G078470.1
Gs04G039710.1	Gs06G100920.1	Gs04G082810.1
Gs03G035990.1	Gs09G067510.1	Gs05G035510.1
Gs05G078040.1	Gs10G014760.1	Gs06G021870.1
Gs10G063270.1	Gs03G000840.1	Gs01G027670.1
Gs06G033360.1	Gs05G029200.1	Gs05G108490.1
Gs02G164630.1	Gs05G039900.1	Gs05G017600.1
Gs03G025690.1	Gs09G075630.1	Gs07G041940.1
Gs02G130360.1	Gs10G002640.1	Gs09G079230.1
Gs02G011020.1	Gs08G001700.1	Gs10G023200.1
Gs06G098790.1	Gs03G000530.1	Gs05G007810.1
Gs01G103810.1	Gs10G049820.1	Gs09G051140.1
Gs05G036670.1	Gs03G145480.1	Gs05G139960.1
Gs01G222320.1	Gs05G067700.1	Gs07G085390.1
Gs02G009240.1	Gs04G023730.1	Gs03G120880.1
Gs05G145130.1	Gs01G112950.1	Gs05G041360.1
Gs03G080570.1	Gs02G034030.1	Gs09G004800.1
Gs02G123870.1	Gs04G084150.1	Gs10G055310.1
Gs03G046630.1	Gs01G264460.1	Gs03G142840.1
Gs07G057960.1	Gs04G090010.1	Gs06G022040.1
Gs07G086390.1	Gs03G087220.1	Gs05G143040.1
Gs01G131120.1	Gs06G026710.1	Gs01G216340.1
Gs04G007540.1	Gs02G138850.1	Gs02G124970.1
Gs07G095830.1	Gs09G026810.1	Gs05G043780.1
Gs05G137250.1	Gs06G009390.1	Gs07G101310.1
Gs08G080620.1	Gs05G171280.1	Gs02G027130.1
Gs06G058930.1	Gs02G170860.1	Gs01G256550.1
Gs09G086410.1	Gs04G017520.1	Gs05G122480.1
Gs06G011560.1	Gs03G010490.1	Gs02G130220.1
Gs05G124080.1	Gs05G062530.1	Gs09G051430.1
Gs02G005160.1	Gs10G062340.1	Gs03G009120.1
Gs05G054670.1	Gs01G036210.1	Gs02G133430.1
Gs05G039230.1	Gs01G087080.1	Gs05G165600.1
Gs09G007580.1	Gs09G048140.1	Gs03G123480.1
Gs02G023680.1	Gs05G141490.1	Gs06G018310.1
Gs09G009040.1	Gs04G095150.1	Gs02G061170.1
Gs01G038290.1	Gs10G005280.1	Gs09G082880.1
Gs06G097230.1	Gs05G004440.1	Gs01G154910.1
Gs05G159990.1	Gs04G018260.1	Gs05G113060.1
Gs10G029350.1	Gs06G004920.1	Gs03G041010.1
Gs02G026250.1	Gs02G149000.1	Gs06G029520.1
Gs05G164950.1	Gs05G026990.1	Gs05G040400.1
Gs03G000380.1	Gs09G027300.1	Gs10G078080.1
Gs10G027810.1	Gs06G018160.1	Gs06G003610.1
Gs01G206450.1	Gs05G148500.1	Gs02G010570.1
Gs02G128600.1	Gs02G008080.1	Gs04G109100.1
Gs03G050440.1	Gs10G026770.1	Gs03G014370.1
Gs01G075400.1	Gs06G098130.1	Gs01G074920.1
Gs03G097750.1	Gs07G084100.1	Gs03G129360.1
Gs04G066140.1	Gs02G136400.1	Gs04G103610.1
Gs08G037850.1	Gs01G272520.1	Gs10G053040.1
Gs03G138430.1	Gs10G047660.1	Gs04G110690.1
Gs10G020180.1	Gs02G073380.1	Gs07G021850.1
Gs10G050310.1	Gs06G014120.1	Gs04G090260.1
Gs05G027570.1	Gs10G011340.1	Gs02G024370.1
Gs05G145280.1	Gs02G169650.1	Gs10G008900.1
Gs04G101720.1	Gs02G004760.1	Gs06G092000.1
Gs03G013770.1	Gs03G138720.1	Gs04G095130.1
Gs09G055470.1	Gs10G013140.1	Gs11G026950.1
Gs03G155330.1	Gs07G084030.1	Gs03G055240.1
Gs01G173710.1	Gs06G093340.1	Gs09G025460.1
Gs04G024000.1	Gs08G040320.1	Gs07G045170.1
Gs07G083350.1	Gs03G042060.1	Gs02G037330.1
Gs05G163320.1	Gs08G017280.1	Gs07G080360.1
Gs09G003910.1	Gs05G143600.1	Gs01G099700.1
Gs03G018000.1	Gs10G048570.1	Gs01G109050.1
Gs07G108730.1	Gs05G042790.1	Gs01G261710.1
Gs07G098400.1	Gs08G009770.1	Gs02G152180.1
Gs02G115300.1	Gs05G040140.1	Gs10G000950.1
Gs08G022110.1	Gs05G043090.1	Gs05G059060.1
Gs02G026930.1	Gs08G058920.1	Gs01G258500.1
Gs09G067290.1	Gs02G009530.1	Gs01G138350.1
Gs05G142950.1	Gs10G096680.1	Gs06G100880.1
Gs10G040270.1	Gs06G038330.1	Gs09G022980.1
Gs06G028700.1	Gs03G031780.1	Gs02G017950.1
Gs04G017750.1	Gs01G142460.1	Gs03G023920.1
Gs05G016940.1	Gs01G112160.1	Gs10G025040.1
Gs06G013320.1	Gs07G130550.1	Gs02G048930.1
Gs10G025300.1	Gs06G020880.1	Gs03G031610.1
Gs05G023140.1	Gs05G077540.1	Gs10G046180.1
Gs09G002950.1	Gs05G161200.1	Gs02G092550.1
Gs08G042880.1	Gs08G006080.1	Gs05G047010.1
Gs06G021020.1	Gs10G002890.1	Gs01G215410.1
Gs05G005990.1	Gs01G147630.1	Gs09G040080.1
Gs07G095610.1	Gs06G012780.1	Gs06G004860.1
Gs01G173940.1	Gs03G154260.1	Gs10G080400.1
Gs01G141470.1	Gs06G091480.1	Gs06G095090.1
Gs04G004010.1	Gs07G089140.1	Gs02G006580.1
Gs04G115190.1	Gs11G000270.1	Gs03G121010.1
Gs07G096400.1	Gs01G036200.1	Gs07G050570.1
Gs01G078670.1	Gs02G131560.1	Gs05G169580.1
Gs02G040350.1	Gs06G041940.1	Gs01G136400.1
Gs01G092130.1	Gs02G019920.1	Gs02G163140.1
Gs03G144170.1	Gs03G146530.1	Gs08G022430.1
Gs05G156190.1	Gs02G108870.1	Gs10G053530.1
Gs10G040050.1	Gs03G110570.1	Gs01G046260.1
Gs01G131620.1	Gs01G099480.1	Gs07G076500.1
Gs05G074070.1	Gs02G106570.1	Gs10G062060.1
Gs04G090330.1	Gs04G105280.1	Gs03G134660.1
Gs01G227540.1	Gs06G037300.1	Gs05G135590.1
Gs05G155740.1	Gs02G124590.1	Gs09G059970.1
Gs10G051610.1	Gs10G056230.1	Gs07G130710.1
Gs02G166070.1	Gs09G078110.1	Gs03G113250.1
Gs08G017190.1	Gs08G026770.1	Gs05G040380.1
Gs03G115950.1	Gs07G086450.1	Gs08G045560.1
Gs03G041440.1	Gs05G033050.1	Gs07G092470.1
Gs01G149520.1	Gs04G102100.1	Gs01G162490.1
Gs07G067060.1	Gs06G007660.1	Gs05G006010.1
Gs02G023900.1	Gs09G076910.1	Gs10G078320.1
Gs03G131880.1	Gs02G038130.1	Gs10G069850.1
Gs05G037460.1	Gs03G090060.1	Gs01G059140.1
Gs07G034310.1	Gs03G003000.1	Gs07G094460.1
Gs04G033800.1	Gs01G086750.1	Gs02G014170.1
Gs04G113590.1	Gs05G164770.1	Gs07G087080.1
Gs01G218630.1	Gs04G012700.1	Gs07G078140.1
Gs03G000080.1	Gs05G142310.1	Gs03G012820.1
Gs01G100610.1	Gs10G051070.1	Gs09G069590.1
Gs06G003890.1	Gs07G061690.1	Gs06G024400.1
Gs04G009280.1	Gs04G010810.1	Gs05G040710.1
Gs03G140890.1	Gs10G030460.1	Gs04G087580.1
Gs08G009340.1	Gs07G077220.1	Gs07G013690.1
Gs06G066590.1	Gs03G050030.1	Gs07G003550.1
Gs03G033970.1	Gs07G095680.1	Gs05G088210.1
Gs09G053160.1	Gs04G108510.1	Gs10G089010.1
Gs02G174160.1	Gs03G125010.1	Gs06G078920.1
Gs04G087770.1	Gs09G046380.1	Gs10G091010.1
Gs06G094570.1	Gs01G117240.1	Gs07G001120.1
Gs08G032390.1	Gs02G119780.1	Gs01G102730.1
Gs09G072400.1	Gs07G003780.1	Gs08G063670.1
Gs05G128790.1	Gs03G094400.1	Gs02G129340.1
Gs02G154580.1	Gs03G119900.1	Gs09G079620.1
Gs08G003240.1	Gs10G002060.1	Gs07G095020.1
Gs02G120970.1	Gs07G126430.1	Gs08G036420.1
Gs09G001830.1	Gs03G119590.1	Gs07G082690.1
Gs02G064060.1	Gs07G098160.1	Gs04G086850.1
Gs01G186820.1	Gs02G135290.1	Gs09G076870.1
Gs08G036530.1	Gs06G085960.1	Gs08G002920.1
Gs01G071110.1	Gs05G020890.1	Gs10G085110.1
Gs06G089870.1	Gs09G070330.1	Gs06G003670.1
Gs02G002580.1	Gs04G012280.1	Gs09G001250.1
Gs01G222340.1	Gs10G062290.1	Gs05G085340.1
Gs06G010400.1	Gs06G094770.1	Gs01G255590.1
Gs06G037130.1	Gs06G009700.1	Gs03G149630.1
Gs01G262910.1	Gs02G156800.1	Gs09G047760.1
Gs04G091630.1	Gs03G122760.1	Gs01G261460.1
Gs07G100760.1	Gs07G063520.1	Gs09G078500.1
Gs04G114330.1	Gs07G086190.1	Gs01G062870.1
Gs08G045410.1	Gs02G019400.1	Gs05G168020.1
Gs05G032050.1	Gs05G021710.1	Gs01G020550.1
Gs07G047560.1	Gs05G058070.1	Gs06G033560.1
Gs06G040800.1	Gs01G219700.1	Gs07G089530.1
Gs03G024680.1	Gs04G098930.1	Gs01G248220.1
Gs07G081830.1	Gs10G051350.1	Gs09G077910.1
Gs05G059870.1	Gs07G078350.1	Gs09G046810.1
Gs10G092320.1	Gs05G143380.1	Gs01G114850.1
Gs08G095490.1	Gs01G271870.1	Gs01G248310.1
Gs02G117580.1	Gs02G164220.1	Gs03G020350.1
Gs04G017230.1	Gs08G021240.1	Gs01G222030.1
Gs07G072640.1	Gs05G169620.1	Gs08G055350.1
Gs01G236130.1	Gs09G067550.1	Gs08G005180.1
Gs02G058750.1	Gs02G169710.1	Gs08G010630.1
Gs07G102290.1	Gs03G152610.1	Gs08G012130.1
Gs01G211140.1	Gs04G003250.1	Gs02G070500.1
Gs04G114840.1	Gs08G029460.1	Gs05G004590.1
Gs05G168960.1	Gs04G093520.1	Gs03G015670.1
Gs03G002650.1	Gs08G025520.1	Gs03G125690.1
Gs01G252530.1	Gs02G037520.1	Gs05G041370.1
Gs05G044010.1	Gs02G123720.1	Gs01G065510.1
Gs05G007650.1	Gs03G087540.1	Gs07G084020.1
Gs10G009540.1	Gs03G026150.1	Gs02G121170.1
Gs09G070570.1	Gs05G055420.1	Gs03G119380.1
Gs04G103060.1	Gs08G092360.1	Gs01G238150.1
Gs03G069970.1	Gs05G100890.1	Gs03G134510.1
Gs02G026040.1	Gs04G095380.1	Gs03G038250.1
Gs06G003190.1	Gs07G075740.1	Gs01G218900.1
Gs10G088290.1	Gs10G094170.1	Gs01G257070.1
Gs06G101560.1	Gs04G101340.1	Gs05G169730.1
Gs08G023430.1	Gs09G075650.1	Gs08G042640.1
Gs03G083520.1	Gs01G077470.1	Gs01G061210.1
Gs07G111330.1	Gs07G094410.1	Gs06G020020.1
Gs04G107900.1	Gs08G005630.1	Gs02G001600.1
Gs01G116450.1	Gs01G027050.1	Gs07G049520.1
Gs05G165560.1	Gs05G046290.1	Gs07G055290.1
Gs05G064680.1	Gs09G003500.1	Gs05G163460.1
Gs05G114780.1	Gs05G076370.1	Gs03G131710.1
Gs05G056450.1	Gs09G007670.1	Gs07G045130.1
Gs04G069900.1	Gs10G013150.1	Gs07G077610.1
Gs07G123970.1	Gs02G057390.1	Gs07G067630.1
Gs05G170090.1	Gs06G102440.1	Gs06G023750.1
Gs07G122430.1	Gs05G051090.1	Gs05G012470.1
Gs04G020180.1	Gs08G054000.1	Gs10G018910.1
Gs03G100740.1	Gs06G029540.1	Gs02G055790.1
Gs05G045290.1	Gs01G215540.1	Gs03G031720.1
Gs09G037400.1	Gs10G085220.1	Gs01G250710.1
Gs07G089250.1	Gs05G167300.1	Gs07G076460.1
Gs08G068260.1	Gs05G052850.1	Gs07G078890.1
Gs05G142760.1	Gs09G072840.1	Gs04G014630.1
Gs06G011840.1	Gs09G003070.1	Gs08G006010.1
Gs01G027290.1	Gs03G040970.1	Gs10G027340.1
Gs05G017530.1	Gs05G121540.1	Gs08G037590.1
Gs07G127040.1	Gs04G086910.1	Gs02G040420.1
Gs03G122010.1	Gs05G018080.1	Gs05G063350.1
Gs07G046710.1	Gs05G148070.1	Gs03G145600.1
Gs05G061190.1	Gs01G067730.1	Gs06G095550.1
Gs01G038710.1	Gs10G037940.1	Gs01G266020.1
Gs01G211630.1	Gs09G010670.1	Gs07G106440.1
Gs04G104710.1	Gs08G031400.1	Gs02G067080.1
Gs06G094340.1	Gs03G152970.1	Gs01G106200.1
Gs05G164980.1	Gs06G025770.1	Gs05G063500.1
Gs04G041330.1	Gs05G158220.1	Gs06G085850.1
Gs03G095780.1	Gs01G252790.1	Gs09G014760.1
Gs03G138790.1	Gs03G152470.1	Gs02G056110.1
Gs07G125960.1	Gs07G059110.1	Gs07G011550.1
Gs07G118140.1	Gs05G131300.1	Gs04G023390.1
Gs07G096230.1	Gs03G109970.1	Gs10G057670.1
Gs04G004630.1	Gs03G134840.1	Gs05G135510.1
Gs07G002290.1	Gs03G079870.1	Gs03G073290.1
Gs05G161180.1	Gs09G061520.1	Gs03G022300.1
Gs05G019430.1	Gs05G083090.1	Gs05G025250.1
Gs07G064480.1	Gs07G040010.1	Gs01G149220.1
Gs07G093070.1	Gs02G037100.1	Gs07G085260.1
Gs05G040020.1	Gs04G060410.1	Gs08G026980.1
Gs03G146810.1	Gs02G149120.1	Gs04G046700.1
Gs10G000430.1	Gs04G016450.1	Gs10G021030.1
Gs08G024520.1	Gs05G163310.1	Gs02G157340.1
Gs03G143010.1	Gs10G002860.1	Gs05G044380.1
Gs03G014110.1	Gs09G048030.1	Gs05G000440.1
Gs08G031050.1	Gs03G127330.1	Gs08G078400.1
Gs05G004820.1	Gs10G024150.1	Gs01G251280.1
Gs05G135820.1	Gs07G059090.1	Gs07G110030.1
Gs01G174830.1	Gs09G010640.1	Gs03G129270.1
Gs09G001070.1	Gs09G001320.1	Gs08G073570.1
Gs07G117270.1	Gs05G111630.1	Gs01G177910.1
Gs07G035560.1	Gs08G072320.1	Gs03G136050.1
Gs03G122270.1	Gs02G005350.1	Gs07G119990.1
Gs05G112060.1	Gs07G112290.1	Gs01G131240.1
Gs06G078870.1	Gs03G096040.1	Gs02G090890.1
Gs05G030780.1	Gs05G110400.1	Gs03G028830.1
Gs01G186390.1	Gs03G136720.1	Gs07G082500.1
Gs01G179570.1	Gs01G214700.1	Gs07G080500.1
Gs02G018250.1	Gs08G010350.1	Gs04G110960.1
Gs03G040670.1	Gs04G108790.1	Gs02G160420.1
Gs02G173010.1	Gs06G014220.1	Gs05G126600.1
Gs01G068910.1	Gs02G090600.1	Gs01G219120.1
Gs02G102790.1	Gs09G074930.1	Gs05G047240.1
Gs07G061130.1	Gs05G023590.1	Gs01G100840.1
Gs08G037400.1	Gs02G120330.1	Gs05G061340.1
Gs10G098770.1	Gs06G039160.1	Gs05G038600.1
Gs10G028650.1	Gs07G085180.1	Gs01G254960.1
Gs03G124020.1	Gs01G220130.1	Gs09G070640.1
Gs08G018270.1	Gs10G046420.1	Gs09G076260.1
Gs05G159920.1	Gs05G133770.1	Gs08G045370.1
Gs01G257980.1	Gs07G127880.1	Gs05G071950.1
Gs10G094020.1	Gs04G001500.1	Gs03G047530.1
Gs08G010930.1	Gs06G028400.1	Gs03G142810.1
Gs07G006570.1	Gs02G167880.1	Gs01G213460.1
Gs08G015540.1	Gs02G065720.1	Gs05G162590.1
Gs09G078020.1	Gs01G241110.1	Gs01G050600.1
Gs02G060480.1	Gs07G000480.1	Gs06G003590.1
Gs05G012260.1	Gs01G222990.1	Gs03G119870.1
Gs07G123900.1	Gs07G075040.1	Gs06G068960.1
Gs01G270480.1	Gs05G008000.1	Gs06G090340.1
Gs01G157110.1	Gs07G123200.1	Gs02G088940.1
Gs01G114100.1	Gs07G077760.1	Gs07G123130.1
Gs10G053790.1	Gs05G077040.1	Gs04G092580.1
Gs07G122340.1	Gs03G038390.1	Gs07G114000.1
Gs01G253670.1	Gs05G016360.1	Gs07G111920.1
Gs03G011800.1	Gs01G057230.1	Gs05G033630.1
Gs09G002470.1	Gs08G020290.1	Gs02G066080.1
Gs07G097650.1	Gs05G167510.1	Gs05G011690.1
Gs07G107130.1	Gs03G150380.1	Gs02G066210.1
Gs05G016320.1	Gs04G016150.1	Gs05G080120.1
Gs05G144160.1	Gs05G041460.1	Gs01G076880.1
Gs04G113920.1	Gs04G011970.1	Gs06G092420.1
Gs08G013350.1	Gs02G022710.1	Gs06G095400.1
Gs06G022470.1	Gs10G004970.1	Gs08G004360.1
Gs07G084890.1	Gs01G213520.1	Gs05G141970.1
Gs01G206500.1	Gs08G020070.1	Gs10G043500.1
Gs05G040760.1	Gs05G168070.1	Gs01G150280.1
Gs04G028940.1	Gs08G076910.1	Gs05G147100.1
Gs01G155090.1	Gs01G075910.1	Gs03G152390.1
Gs02G155800.1	Gs05G005730.1	Gs09G081030.1
Gs03G050920.1	Gs06G081320.1	Gs01G098950.1
Gs07G058270.1	Gs07G028860.1	Gs05G128530.1
Gs02G041200.1	Gs07G129310.1	Gs04G080250.1
Gs01G049480.1	Gs02G001570.1	Gs03G031950.1
Gs06G011080.1	Gs07G017710.1	Gs01G165700.1
Gs04G000870.1	Gs02G087910.1	Gs07G117700.1
Gs04G009510.1	Gs02G008110.1	Gs05G015330.1
Gs01G179860.1	Gs01G105590.1	Gs10G005720.1
Gs09G022580.1	Gs07G126030.1	Gs07G007750.1
Gs08G015970.1	Gs06G008160.1	Gs01G064570.1
Gs01G252730.1	Gs01G258820.1	Gs02G157700.1
Gs01G109140.1	Gs01G162210.1	Gs01G171510.1
Gs09G001980.1	Gs03G016330.1	Gs02G115880.1
Gs01G243770.1	Gs07G058120.1	Gs07G086170.1
Gs01G058870.1	Gs01G259700.1	Gs10G024290.1
Gs04G113940.1	Gs05G170350.1	Gs01G159560.1
Gs05G009550.1	Gs02G165300.1	Gs02G040120.1
Gs02G151130.1	Gs03G014260.1	Gs03G140870.1
Gs05G047160.1	Gs02G106460.1	Gs07G081780.1
Gs05G040980.1	Gs05G047930.1	Gs05G151230.1
Gs06G100000.1	Gs11G024300.1	Gs05G056960.1
Gs08G023410.1	Gs06G004150.1	Gs02G027070.1
Gs10G014550.1	Gs08G025830.1	Gs06G068000.1
Gs09G053170.1	Gs01G199640.1	Gs05G003690.1
Gs04G105430.1	Gs04G029350.1	Gs03G108330.1
Gs02G064040.1	Gs04G060080.1	Gs02G041320.1
Gs07G090670.1	Gs08G054410.1	Gs09G040510.1
Gs03G132310.1	Gs06G004910.1	Gs03G018180.1
Gs04G094960.1	Gs05G122400.1	Gs05G145390.1
Gs03G008110.1	Gs04G104930.1	Gs08G011330.1
Gs07G129980.1	Gs10G029400.1	Gs09G048500.1
Gs02G071480.1	Gs05G070720.1	Gs06G088910.1
Gs08G013500.1	Gs01G134830.1	Gs02G027090.1
Gs07G065020.1	Gs01G226990.1	Gs07G130250.1
Gs05G151200.1	Gs05G164460.1	Gs01G245360.1
Gs09G045490.1	Gs04G086230.1	Gs06G028870.1
Gs06G009350.1	Gs01G183660.1	Gs08G001730.1
Gs05G072920.1	Gs05G068800.1	Gs04G103160.1
Gs09G059170.1	Gs06G031940.1	Gs05G032340.1
Gs09G002620.1	Gs06G001930.1	Gs04G016430.1
Gs01G113780.1	Gs03G152050.1	Gs02G137350.1
Gs07G087740.1	Gs04G112540.1	Gs06G018190.1
Gs02G117800.1	Gs06G003100.1	Gs04G095810.1
Gs08G070240.1	Gs01G131680.1	Gs03G071650.1
Gs02G041910.1	Gs10G052160.1	Gs09G030560.1
Gs02G093020.1	Gs02G158760.1	Gs09G067270.1
Gs04G104250.1	Gs05G073070.1	Gs10G079980.1
Gs05G012230.1	Gs07G121230.1	Gs02G171290.1
Gs08G042720.1	Gs05G063610.1	Gs01G248670.1
Gs10G001470.1	Gs04G005020.1	Gs08G025350.1
Gs02G021160.1	Gs10G098260.1	Gs05G140820.1
Gs05G131720.1	Gs08G081980.1	Gs03G046010.1
Gs06G092460.1	Gs03G018660.1	Gs03G000200.1
Gs01G074950.1	Gs03G025460.1	Gs05G020460.1
Gs06G054830.1	Gs04G090480.1	Gs01G122310.1
Gs04G051370.1	Gs05G130850.1	Gs04G016340.1
Gs08G047200.1	Gs05G160810.1	Gs08G011460.1
Gs08G002080.1	Gs09G058160.1	Gs01G251170.1
Gs03G038790.1	Gs09G058270.1	Gs01G113360.1
Gs08G018230.1	Gs05G070270.1	Gs06G083030.1
Gs10G041050.1	Gs02G039390.1	Gs01G075690.1
Gs05G038800.1	Gs08G037660.1	Gs10G088930.1
Gs04G032670.1	Gs06G001350.1	Gs08G041560.1
Gs02G128510.1	Gs03G096160.1	Gs04G114860.1
Gs06G097270.1	Gs04G034900.1	Gs02G065440.1
Gs09G019680.1	Gs10G053280.1	Gs08G044510.1
Gs02G077640.1	Gs02G165910.1	Gs05G006870.1
Gs02G149990.1	Gs10G012600.1	Gs07G015050.1
Gs07G094530.1	Gs04G090230.1	Gs03G044730.1
Gs09G011750.1	Gs03G134500.1	Gs03G104100.1
Gs08G000740.1	Gs08G017290.1	Gs01G222130.1
Gs07G066150.1	Gs07G022770.1	Gs01G050570.1
Gs05G163570.1	Gs10G043290.1	Gs07G007190.1
Gs07G088930.1	Gs03G026920.1	Gs05G028020.1
Gs10G014480.1	Gs01G107140.1	Gs03G125170.1
Gs09G052880.1	Gs03G124190.1	Gs07G005970.1
Gs05G022210.1	Gs10G089540.1	Gs02G014780.1
Gs05G162660.1	Gs10G045460.1	Gs03G151070.1
Gs07G074010.1	Gs01G036120.1	Gs05G057510.1
Gs07G005330.1	Gs01G143560.1	Gs07G063230.1
Gs08G007190.1	Gs08G042480.1	Gs01G118310.1
Gs02G155580.1	Gs03G127880.1	Gs04G008110.1
Gs03G120920.1	Gs07G004930.1	Gs05G151780.1
Gs01G036340.1	Gs02G070960.1	Gs04G034930.1
Gs05G019330.1	Gs03G104290.1	Gs03G014380.1
Gs10G077310.1	Gs07G106400.1	Gs03G040200.1
Gs01G253150.1	Gs04G098760.1	Gs06G008330.1
Gs03G135570.1	Gs04G018310.1	Gs04G020980.1
Gs05G106140.1	Gs04G102870.1	Gs02G144360.1
Gs10G009340.1	Gs02G115090.1	Gs04G104700.1
Gs01G134080.1	Gs03G004670.1	Gs08G004120.1
Gs05G021790.1	Gs01G159680.1	Gs05G063400.1
Gs01G139880.1	Gs08G081270.1	Gs09G064140.1
Gs05G153840.1	Gs04G028900.1	Gs03G150450.1
Gs10G060540.1	Gs01G019650.1	Gs01G214880.1
Gs05G037440.1	Gs03G126660.1	Gs08G076650.1
Gs02G115830.1	Gs09G065810.1	Gs01G184390.1
Gs05G157380.1	Gs09G086080.1	Gs05G101330.1
Gs07G055160.1	Gs06G089440.1	Gs01G109250.1
Gs03G025590.1	Gs03G010500.1	Gs03G006000.1
Gs02G148490.1	Gs01G243580.1	Gs02G025490.1
Gs09G082510.1	Gs06G095320.1	Gs05G049800.1
Gs05G065960.1	Gs05G163060.1	Gs03G044570.1
Gs04G008060.1	Gs03G022010.1	Gs10G004400.1
Gs09G074200.1	Gs02G014840.1	Gs07G125590.1
Gs01G164970.1	Gs08G042450.1	Gs01G039820.1
Gs08G085480.1	Gs07G085380.1	Gs07G018640.1
Gs05G029930.1	Gs02G161920.1	Gs06G081780.1
Gs02G045670.1	Gs01G178910.1	Gs05G036660.1
Gs02G014890.1	Gs02G146160.1	Gs05G168330.1
Gs01G055740.1	Gs06G088150.1	Gs02G063880.1
Gs07G089940.1	Gs08G013590.1	Gs06G100190.1
Gs03G023380.1	Gs03G055580.1	Gs02G054070.1
Gs03G027530.1	Gs02G112320.1	Gs06G046020.1
Gs01G073340.1	Gs07G022240.1	Gs09G033070.1
Gs05G047440.1	Gs03G023780.1	Gs02G124230.1
Gs10G004870.1	Gs05G052300.1	Gs10G063480.1
Gs04G003420.1	Gs08G020250.1	Gs02G176310.1
Gs02G162560.1	Gs01G112740.1	Gs06G005340.1
Gs03G116400.1	Gs05G159650.1	Gs01G125890.1
Gs08G020400.1	Gs01G224640.1	Gs05G096530.1
Gs01G156600.1	Gs08G016100.1	Gs02G049100.1
Gs06G006070.1	Gs05G079990.1	Gs07G012350.1
Gs03G136870.1	Gs03G127930.1	Gs02G172060.1
Gs05G030100.1	Gs05G063480.1	Gs04G022620.1
Gs05G128390.1	Gs01G079760.1	Gs01G207240.1
Gs02G163110.1	Gs05G073400.1	Gs02G053530.1
Gs04G035120.1	Gs02G000860.1	Gs02G122670.1
Gs01G165640.1	Gs10G013930.1	Gs09G058320.1
Gs02G021510.1	Gs02G076960.1	Gs03G025290.1
Gs04G002780.1	Gs02G024720.1	Gs06G057620.1
Gs07G048530.1	Gs01G076620.1	Gs10G046270.1
Gs09G049420.1	Gs10G085480.1	Gs02G028550.1
Gs04G010550.1	Gs10G009640.1	Gs07G094920.1
Gs06G009010.1	Gs07G089820.1	Gs07G045100.1
Gs09G054250.1	Gs09G007100.1	Gs07G048850.1
Gs04G002650.1	Gs02G100790.1	Gs09G002080.1
Gs08G035220.1	Gs09G082860.1	Gs08G080540.1
Gs03G024730.1	Gs06G027050.1	Gs03G139890.1
Gs05G154570.1	Gs08G040070.1	Gs05G005920.1
Gs09G077780.1	Gs01G072650.1	Gs04G083760.1
Gs05G068500.1	Gs03G022570.1	Gs02G077570.1
Gs07G108040.1	Gs04G114010.1	Gs03G059660.1
Gs05G063760.1	Gs01G249700.1	Gs02G132330.1
Gs04G009660.1	Gs04G108040.1	Gs02G160170.1
Gs06G035690.1	Gs03G018730.1	Gs05G086300.1
Gs08G025360.1	Gs07G101500.1	Gs05G050320.1
Gs03G008210.1	Gs07G128770.1	Gs01G096480.1
Gs04G086490.1	Gs09G083510.1	Gs04G060950.1
Gs01G161080.1	Gs08G014660.1	Gs07G015630.1
Gs09G079100.1	Gs05G140000.1	Gs06G091910.1
Gs02G001340.1	Gs05G024380.1	Gs07G057910.1
Gs05G013160.1	Gs07G114220.1	Gs04G073840.1
Gs10G048260.1	Gs03G141910.1	Gs03G149790.1
Gs08G054150.1	Gs09G054330.1	Gs07G123260.1
Gs05G048470.1	Gs09G002930.1	Gs04G011130.1
Gs02G020010.1	Gs07G085540.1	Gs05G125450.1
Gs03G137570.1	Gs10G079170.1	Gs01G065520.1
Gs02G146760.1	Gs04G008840.1	Gs02G163280.1
Gs02G021150.1	Gs09G069280.1	Gs07G080620.1
Gs02G079740.1	Gs09G006550.1	Gs04G093610.1
Gs05G169290.1	Gs08G030960.1	Gs06G037560.1
Gs04G019340.1	Gs11G001510.1	Gs01G211310.1
Gs01G206780.1	Gs02G020040.1	Gs07G077300.1
Gs04G102050.1	Gs04G105270.1	Gs08G023220.1
Gs01G274480.1	Gs05G050720.1	Gs01G217060.1
Gs10G046160.1	Gs04G008360.1	Gs05G162640.1
Gs05G006060.1	Gs03G148090.1	Gs01G107020.1
Gs01G111830.1	Gs02G113050.1	Gs09G087650.1
Gs06G004820.1	Gs09G067590.1	Gs07G023340.1
Gs03G012550.1	Gs07G088970.1	Gs07G090700.1
Gs10G009520.1	Gs07G086040.1	Gs10G039410.1
Gs09G072690.1	Gs05G016480.1	Gs02G050420.1
Gs01G235550.1	Gs10G067190.1	Gs09G054080.1
Gs05G013210.1	Gs06G085920.1	Gs01G053540.1
Gs04G005640.1	Gs07G049530.1	Gs01G213440.1
Gs05G085650.1	Gs02G142970.1	Gs04G029870.1
Gs02G138010.1	Gs06G032930.1	Gs10G001950.1
Gs02G134160.1	Gs05G000250.1	Gs02G129000.1
Gs09G019160.1	Gs02G160490.1	Gs09G045120.1
Gs02G169610.1	Gs04G097600.1	Gs05G128560.1
Gs08G085050.1	Gs10G039030.1	Gs01G234640.1
Gs01G157120.1	Gs08G076840.1	Gs10G081220.1
Gs05G162810.1	Gs08G037600.1	Gs02G145950.1
Gs04G093290.1	Gs01G257450.1	Gs06G093410.1
Gs07G114950.1	Gs07G131160.1	Gs03G141920.1
Gs07G123940.1	Gs10G016010.1	Gs03G095600.1
Gs05G138330.1	Gs05G165000.1	Gs10G090930.1
Gs01G090960.1	Gs01G106660.1	Gs01G112120.1
Gs02G161800.1	Gs04G031620.1	Gs01G153820.1
Gs09G041780.1	Gs05G054990.1	Gs03G141930.1
Gs10G035590.1	Gs06G099990.1	Gs04G076240.1
Gs01G161730.1	Gs05G155600.1	Gs03G120050.1
Gs10G028680.1	Gs04G112980.1	Gs02G157580.1
Gs07G116590.1	Gs04G074400.1	Gs07G089400.1
Gs07G100400.1	Gs05G007640.1	Gs04G076960.1
Gs01G181720.1	Gs05G049640.1	Gs10G009880.1
Gs04G106830.1	Gs01G223140.1	Gs07G107570.1
Gs04G115510.1	Gs06G068540.1	Gs05G018000.1
Gs02G045150.1	Gs04G080880.1	Gs01G037330.1
Gs02G059420.1	Gs06G099280.1	Gs03G132870.1
Gs06G100440.1	Gs06G027420.1	Gs03G123470.1
Gs04G004050.1	Gs03G121080.1	Gs09G083140.1
Gs07G126490.1	Gs02G086100.1	Gs06G007230.1
Gs01G158790.1	Gs05G038720.1	Gs02G083180.1
Gs05G045160.1	Gs04G003460.1	Gs03G138270.1
Gs08G032920.1	Gs05G132160.1	Gs03G017360.1
Gs05G135080.1	Gs04G065380.1	Gs10G045780.1
Gs06G098690.1	Gs10G046560.1	Gs08G011340.1
Gs10G019770.1	Gs05G002050.1	Gs02G010490.1
Gs04G042350.1	Gs03G085030.1	Gs08G051680.1
Gs06G102540.1	Gs09G058500.1	Gs06G096220.1
Gs05G057730.1	Gs08G017250.1	Gs02G161110.1
Gs06G051450.1	Gs03G115210.1	Gs01G120260.1
Gs03G135150.1	Gs01G181230.1	Gs02G046300.1
Gs03G047070.1	Gs04G078960.1	Gs02G160140.1
Gs01G243920.1	Gs05G029520.1	Gs01G180200.1
Gs01G149260.1	Gs02G102610.1	Gs04G044550.1
Gs05G000770.1	Gs03G135370.1	Gs09G005470.1
Gs05G157450.1	Gs05G137480.1	Gs05G170700.1
Gs07G062770.1	Gs01G078190.1	Gs08G003450.1
Gs10G056840.1	Gs02G136700.1	Gs09G049740.1
Gs02G062220.1	Gs09G013870.1	Gs09G081870.1
Gs03G035430.1	Gs03G038720.1	Gs07G115330.1
Gs04G048980.1	Gs01G084450.1	Gs08G032690.1
Gs03G155440.1	Gs03G127340.1	Gs05G166070.1
Gs01G088600.1	Gs02G036170.1	Gs04G101530.1
Gs10G044520.1	Gs08G019420.1	Gs09G088400.1
Gs07G035520.1	Gs03G048000.1	Gs07G109550.1
Gs02G154490.1	Gs01G243840.1	Gs02G066160.1
Gs10G004180.1	Gs01G252080.1	Gs03G061050.1
Gs05G027540.1	Gs07G070360.1	Gs01G073530.1
Gs05G044610.1	Gs06G094530.1	Gs01G125450.1
Gs04G066340.1	Gs08G030870.1	Gs08G054240.1
Gs05G074930.1	Gs01G264390.1	Gs04G100670.1
Gs10G017570.1	Gs02G041860.1	Gs08G022620.1
Gs01G173080.1	Gs07G072900.1	Gs04G075420.1
Gs05G025180.1	Gs05G142390.1	Gs01G111590.1
Gs03G002360.1	Gs08G018470.1	Gs09G008750.1
Gs08G006070.1	Gs03G034760.1	Gs07G099130.1
Gs03G034080.1	Gs05G144480.1	Gs04G039170.1
Gs05G140670.1	Gs03G111940.1	Gs05G029020.1
Gs09G072620.1	Gs01G121050.1	Gs08G067010.1
Gs07G075420.1	Gs05G029900.1	Gs04G015290.1
Gs04G095310.1	Gs01G172940.1	Gs07G042860.1
Gs06G097310.1	Gs11G001250.1	Gs02G064420.1
Gs04G003950.1	Gs03G056360.1	Gs07G003440.1
Gs03G103060.1	Gs02G112640.1	Gs05G026590.1
Gs09G086100.1	Gs01G113040.1	Gs02G126470.1
Gs08G042360.1	Gs04G029180.1	Gs06G056410.1
Gs07G088680.1	Gs07G080770.1	Gs02G015470.1
Gs03G041790.1	Gs05G134680.1	Gs01G126780.1
Gs03G114660.1	Gs02G057790.1	Gs07G124870.1
Gs08G028090.1	Gs09G074980.1	Gs02G027760.1
Gs05G027880.1	Gs05G015930.1	Gs02G119940.1
Gs07G123830.1	Gs08G011300.1	Gs05G067800.1
Gs02G015200.1	Gs02G101340.1	Gs08G071480.1
Gs07G123850.1	Gs09G077710.1	Gs01G166910.1
Gs06G004960.1	Gs01G135330.1	Gs01G070500.1
Gs06G000990.1	Gs08G012270.1	Gs05G050170.1
Gs01G086660.1	Gs10G063130.1	Gs01G157690.1
Gs07G117170.1	Gs06G054510.1	Gs05G009090.1
Gs07G122710.1	Gs01G156090.1	Gs05G050010.1
Gs04G006590.1	Gs02G143260.1	Gs08G062070.1
Gs07G127230.1	Gs02G131720.1	Gs04G010070.1
Gs05G157040.1	Gs01G024670.1	Gs06G034470.1
Gs07G110980.1	Gs04G009570.1	Gs01G049400.1
Gs07G065520.1	Gs07G088690.1	Gs07G009800.1
Gs05G155670.1	Gs10G058080.1	Gs08G014350.1
Gs05G151470.1	Gs05G080290.1	Gs01G110560.1
Gs09G075790.1	Gs06G024020.1	Gs03G141080.1
Gs04G033630.1	Gs03G126250.1	Gs06G101720.1
Gs03G108930.1	Gs01G029660.1	Gs02G056660.1
Gs05G061240.1	Gs08G056440.1	Gs10G025940.1
Gs06G027340.1	Gs05G147770.1	Gs07G104330.1
Gs01G098560.1	Gs09G023660.1	Gs05G023620.1
Gs07G001110.1	Gs01G160110.1	Gs07G060650.1
Gs02G154420.1	Gs08G045120.1	Gs03G151760.1
Gs04G000580.1	Gs05G094200.1	Gs05G043000.1
Gs02G002680.1	Gs08G080990.1	Gs10G076510.1
Gs05G000050.1	Gs04G095630.1	Gs02G154510.1
Gs06G078490.1	Gs02G114470.1	Gs01G210350.1
Gs06G010880.1	Gs05G011300.1	Gs03G071390.1
Gs05G168310.1	Gs08G045190.1	Gs04G104900.1
Gs09G082980.1	Gs05G080300.1	Gs01G273910.1
Gs01G148950.1	Gs10G098520.1	Gs02G115620.1
Gs07G078510.1	Gs05G127110.1	Gs10G029310.1
Gs03G005050.1	Gs10G042400.1	Gs10G064660.1
Gs05G171270.1	Gs01G210650.1	Gs05G080560.1
Gs07G021990.1	Gs03G129000.1	Gs07G112350.1
Gs10G066220.1	Gs10G020270.1	Gs02G034950.1
Gs07G126460.1	Gs07G064350.1	Gs01G140840.1
Gs07G086840.1	Gs01G083590.1	Gs05G051240.1
Gs04G095350.1	Gs01G097850.1	Gs05G008910.1
Gs04G103220.1	Gs02G076640.1	Gs05G135900.1
Gs03G008330.1	Gs03G034640.1	Gs04G010850.1
Gs09G047590.1	Gs05G141250.1	Gs09G088430.1
Gs01G215330.1	Gs03G128590.1	Gs07G103770.1
Gs02G063560.1	Gs06G075470.1	Gs05G053060.1
Gs01G072440.1	Gs09G018130.1	Gs03G016560.1
Gs02G037210.1	Gs05G053940.1	Gs10G093330.1
Gs05G080600.1	Gs04G085440.1	Gs04G113290.1
Gs07G095650.1	Gs05G072660.1	Gs10G065190.1
Gs02G001720.1	Gs06G054370.1	Gs05G133990.1
Gs01G114450.1	Gs01G125540.1	Gs09G011680.1
Gs02G056080.1	Gs05G053200.1	Gs01G218010.1
Gs01G092280.1	Gs01G181390.1	Gs03G114790.1
Gs09G075590.1	Gs01G097860.1	Gs03G064410.1
Gs05G139650.1	Gs04G094570.1	Gs05G049220.1
Gs06G068200.1	Gs09G082960.1	Gs07G033750.1
Gs04G062670.1	Gs03G028880.1	Gs03G023540.1
Gs06G002310.1	Gs05G057440.1	Gs02G049440.1
Gs01G081930.1	Gs04G053010.1	Gs02G065160.1
Gs09G069870.1	Gs02G027160.1	Gs07G003080.1
Gs01G267310.1	Gs07G009160.1	Gs05G037990.1
Gs08G031210.1	Gs02G138640.1	Gs08G006500.1
Gs06G086810.1	Gs01G237030.1	Gs09G008790.1
Gs06G012060.1	Gs02G027020.1	Gs09G018930.1
Gs06G100120.1	Gs03G150870.1	Gs02G102050.1
Gs08G055240.1	Gs05G047600.1	Gs02G104350.1
Gs10G011600.1	Gs09G060530.1	Gs04G066940.1
Gs03G007150.1	Gs10G021500.1	Gs02G166320.1
Gs02G025350.1	Gs06G095290.1	Gs05G146950.1
Gs08G022690.1	Gs02G003870.1	Gs01G242590.1
Gs07G095170.1	Gs05G018180.1	Gs01G178170.1
Gs01G226280.1	Gs07G118370.1	Gs02G149340.1
Gs02G045620.1	Gs06G018720.1	Gs01G104490.1
Gs01G141980.1	Gs02G015030.1	Gs07G017890.1
Gs09G083530.1	Gs03G023160.1	Gs02G129490.1
Gs03G128420.1	Gs03G120310.1	Gs05G008810.1
Gs09G070580.1	Gs08G012210.1	Gs02G092490.1
Gs02G154350.1	Gs04G099830.1	Gs03G123560.1
Gs05G146490.1	Gs01G244800.1	Gs08G045320.1
Gs01G179780.1	Gs09G001310.1	Gs06G085810.1
Gs07G018750.1	Gs05G046800.1	Gs07G034470.1
Gs09G024500.1	Gs04G019780.1	Gs01G104780.1
Gs10G084840.1	Gs03G137430.1	Gs02G064400.1
Gs04G095920.1	Gs02G167720.1	Gs03G026310.1
Gs02G125090.1	Gs06G056750.1	Gs06G015320.1
Gs04G098860.1	Gs03G094000.1	Gs09G019120.1
Gs07G126670.1	Gs05G088300.1	Gs05G004050.1
Gs03G128870.1	Gs03G102830.1	Gs02G146270.1
Gs04G094820.1	Gs04G055060.1	Gs02G016080.1
Gs09G021940.1	Gs07G057800.1	Gs03G071380.1
Gs03G154640.1	Gs03G042150.1	Gs05G061220.1
Gs10G021570.1	Gs01G222590.1	Gs03G033440.1
Gs05G034230.1	Gs01G061170.1	Gs02G138740.1
Gs06G005040.1	Gs06G087360.1	Gs06G016800.1
Gs07G025350.1	Gs08G055320.1	Gs08G097040.1
Gs03G007780.1	Gs01G272420.1	Gs02G110720.1
Gs02G127720.1	Gs06G053520.1	Gs06G072830.1
Gs07G129630.1	Gs06G021040.1	Gs03G000460.1
Gs01G119400.1	Gs05G084070.1	Gs02G124940.1
Gs07G058990.1	Gs01G240600.1	Gs07G075120.1
Gs03G044230.1	Gs06G007730.1	Gs09G079610.1
Gs09G022000.1	Gs03G062700.1	Gs05G060990.1
Gs10G061530.1	Gs04G008570.1	Gs02G156730.1
Gs04G008390.1	Gs09G075310.1	Gs04G027320.1
Gs07G017220.1	Gs05G121830.1	Gs10G035660.1
Gs05G061750.1	Gs07G000490.1	Gs05G018770.1
Gs10G040540.1	Gs06G084250.1	Gs01G091360.1
Gs08G023700.1	Gs01G047450.1	Gs10G028420.1
Gs10G025080.1	Gs04G003590.1	Gs02G169070.1
Gs06G095880.1	Gs04G040690.1	Gs06G082360.1
Gs02G170930.1	Gs08G028580.1	Gs05G161040.1
Gs02G003180.1	Gs07G102520.1	Gs03G124150.1
Gs09G061060.1	Gs08G024480.1	Gs09G000890.1
Gs09G006900.1	Gs04G083990.1	Gs03G141830.1
Gs05G081640.1	Gs08G047140.1	Gs03G004540.1
Gs09G066580.1	Gs02G118050.1	Gs01G178210.1
Gs08G041520.1	Gs07G016070.1	Gs09G075180.1
Gs08G012090.1	Gs01G253230.1	Gs03G020470.1
Gs04G063010.1	Gs02G113440.1	Gs02G000310.1
Gs01G145970.1	Gs08G030300.1	Gs07G021540.1
Gs09G001000.1	Gs04G113320.1	Gs05G129500.1
Gs03G003300.1	Gs03G014180.1	Gs02G118740.1
Gs08G068250.1	Gs06G083500.1	Gs06G034300.1
Gs08G046000.1	Gs07G071350.1	Gs05G052660.1
Gs04G110650.1	Gs07G017250.1	Gs04G019580.1
Gs01G269570.1	Gs04G018420.1	Gs01G089930.1
Gs02G176630.1	Gs06G077230.1	Gs03G013570.1
Gs02G058810.1	Gs08G011220.1	Gs02G064340.1
Gs04G093650.1	Gs08G097630.1	Gs10G022780.1
Gs06G024930.1	Gs02G143390.1	Gs05G059360.1
Gs09G020390.1	Gs05G066260.1	Gs01G124440.1
Gs07G116980.1	Gs07G113770.1	Gs11G003510.1
Gs02G018530.1	Gs07G110900.1	Gs10G093770.1
Gs07G001980.1	Gs05G142580.1	Gs02G091990.1
Gs03G098360.1	Gs05G026740.1	Gs05G169310.1
Gs09G081000.1	Gs05G151100.1	Gs10G025020.1
Gs06G021530.1	Gs03G134700.1	Gs07G126710.1
Gs05G064530.1	Gs02G008950.1	Gs07G125070.1
Gs05G112090.1	Gs01G256000.1	Gs09G004500.1
Gs01G179800.1	Gs08G005830.1	Gs10G047580.1
Gs01G238290.1	Gs03G027620.1	Gs05G138960.1
Gs04G002100.1	Gs01G160480.1	Gs01G096280.1
Gs08G052570.1	Gs03G000640.1	Gs02G175450.1
Gs03G145910.1	Gs06G022340.1	Gs03G150770.1
Gs08G034760.1	Gs02G143190.1	Gs03G142710.1
Gs04G024020.1	Gs01G046240.1	Gs02G153570.1
Gs03G103070.1	Gs03G009150.1	Gs06G076660.1
Gs06G096340.1	Gs02G059180.1	Gs08G096180.1
Gs02G155010.1	Gs06G010140.1	Gs04G017400.1
Gs02G076970.1	Gs10G028720.1	Gs05G091280.1
Gs02G112400.1	Gs03G012560.1	Gs01G244720.1
Gs01G243810.1	Gs01G168510.1	Gs08G054120.1
Gs05G027580.1	Gs10G092620.1	Gs10G018780.1
Gs04G112880.1	Gs02G136760.1	Gs03G012920.1
Gs08G002240.1	Gs05G027480.1	Gs10G029820.1
Gs10G045170.1	Gs05G082200.1	Gs01G071140.1
Gs04G111270.1	Gs10G002800.1	Gs02G146380.1
Gs05G040880.1	Gs05G166050.1	Gs07G001390.1
Gs07G062440.1	Gs06G007880.1	Gs04G058050.1
Gs03G013180.1	Gs07G073780.1	Gs01G157220.1
Gs02G011400.1	Gs06G026630.1	Gs09G054950.1
Gs05G048430.1	Gs07G105490.1	Gs04G074060.1
Gs06G061120.1	Gs08G010010.1	Gs10G012110.1
Gs06G006550.1	Gs07G107290.1	Gs09G002830.1
Gs06G005130.1	Gs01G261250.1	Gs04G111560.1
Gs09G053560.1	Gs07G016660.1	Gs02G173910.1
Gs10G057940.1	Gs01G078420.1	Gs01G104590.1
Gs01G104470.1	Gs07G062800.1	Gs07G022340.1
Gs03G115980.1	Gs08G077570.1	Gs07G078570.1
Gs04G039150.1	Gs02G147670.1	Gs10G079720.1
Gs07G039700.1	Gs04G007710.1	Gs09G084980.1
Gs08G035320.1	Gs09G066030.1	Gs10G080980.1
Gs07G116240.1	Gs03G153980.1	Gs07G125680.1
Gs06G041150.1	Gs03G131830.1	Gs01G174440.1
Gs07G070200.1	Gs10G003780.1	Gs05G077880.1
Gs05G070480.1	Gs07G079630.1	Gs04G018220.1
Gs09G004050.1	Gs03G014340.1	Gs10G075490.1
Gs05G057980.1	Gs05G159680.1	Gs08G014680.1
Gs10G053390.1	Gs06G002450.1	Gs04G093890.1
Gs07G089950.1	Gs02G008570.1	Gs10G038120.1
Gs05G140660.1	Gs05G030000.1	Gs02G154080.1
Gs07G106820.1	Gs09G059680.1	Gs03G016490.1
Gs02G130940.1	Gs03G092030.1	Gs08G036230.1
Gs10G078620.1	Gs01G037360.1	Gs01G268650.1
Gs09G047230.1	Gs07G079080.1	Gs03G135170.1
Gs02G114820.1	Gs04G073660.1	Gs01G104980.1
Gs07G082860.1	Gs01G054020.1	Gs03G031940.1
Gs07G038940.1	Gs06G021010.1	Gs07G002130.1
Gs10G084420.1	Gs10G007210.1	Gs08G000240.1
Gs05G052610.1	Gs04G000790.1	Gs08G081550.1
Gs06G000340.1	Gs09G011280.1	Gs10G030200.1
Gs06G097630.1	Gs09G057790.1	Gs04G016410.1
Gs05G040550.1	Gs03G116460.1	Gs01G143250.1
Gs01G180520.1	Gs04G113210.1	Gs08G051620.1
Gs08G089590.1	Gs02G089190.1	Gs07G033020.1
Gs06G016970.1	Gs05G053230.1	Gs01G202910.1
Gs04G009640.1	Gs07G100360.1	Gs04G044710.1
Gs05G047370.1	Gs10G010650.1	Gs01G106840.1
Gs01G063300.1	Gs07G069000.1	Gs09G060360.1
Gs03G149230.1	Gs03G150470.1	Gs03G113400.1
Gs09G077900.1	Gs05G002620.1	Gs10G014090.1
Gs04G060200.1	Gs05G168600.1	Gs09G010370.1
Gs03G110070.1	Gs07G061660.1	Gs02G053930.1
Gs01G258030.1	Gs02G125450.1	Gs06G040590.1
Gs03G017450.1	Gs03G147140.1	Gs01G056070.1
Gs08G009670.1	Gs09G079030.1	Gs10G025980.1
Gs01G098470.1	Gs04G003890.1	Gs06G047100.1
Gs07G123880.1	Gs03G137340.1	Gs01G047520.1
Gs03G010260.1	Gs06G037470.1	Gs05G062570.1
Gs06G032110.1	Gs04G094740.1	Gs09G088580.1
Gs03G031570.1	Gs01G065960.1	Gs01G246980.1
Gs04G005410.1	Gs03G027900.1	Gs02G063820.1
Gs07G094330.1	Gs03G152200.1	Gs08G063630.1
Gs03G105720.1	Gs06G086210.1	Gs01G171640.1
Gs07G124570.1	Gs08G030430.1	Gs02G124570.1
Gs07G076890.1	Gs02G129620.1	Gs06G101190.1
Gs04G025270.1	Gs06G009020.1	Gs10G008530.1
Gs08G009890.1	Gs02G105500.1	Gs03G026280.1
Gs05G116320.1	Gs06G014080.1	Gs01G060360.1
Gs06G075500.1	Gs05G153660.1	Gs03G131210.1
Gs05G142030.1	Gs07G014350.1	Gs05G127490.1
Gs05G043560.1	Gs08G027240.1	Gs07G097850.1
Gs05G069390.1	Gs02G157180.1	Gs07G116280.1
Gs09G030310.1	Gs05G128730.1	Gs06G019180.1
Gs07G058000.1	Gs05G132190.1	Gs05G026510.1
Gs08G027760.1	Gs02G146630.1	Gs01G111440.1
Gs05G012140.1	Gs07G108880.1	Gs05G153860.1
Gs03G129480.1	Gs01G100740.1	Gs03G065580.1
Gs04G087400.1	Gs05G051700.1	Gs05G039140.1
Gs02G006590.1	Gs07G127020.1	Gs07G099890.1
Gs10G090060.1	Gs03G120530.1	Gs03G125380.1
Gs01G075590.1	Gs07G025460.1	Gs07G094020.1
Gs10G096300.1	Gs02G130980.1	Gs05G158010.1
Gs07G127810.1	Gs05G046470.1	Gs07G029260.1
Gs08G070250.1	Gs06G095430.1	Gs08G059970.1
Gs08G027600.1	Gs10G055270.1	Gs07G121300.1
Gs04G018500.1	Gs05G084680.1	Gs09G078740.1
Gs01G098460.1	Gs03G130050.1	Gs08G009870.1
Gs06G019680.1	Gs08G036450.1	Gs08G055280.1
Gs07G058320.1	Gs03G001820.1	Gs05G156970.1
Gs05G155400.1	Gs02G056620.1	Gs05G044840.1
Gs07G127250.1	Gs04G022290.1	Gs09G024930.1
Gs10G066210.1	Gs03G014880.1	Gs05G123360.1
Gs02G067890.1	Gs03G054700.1	Gs04G039360.1
Gs09G053570.1	Gs02G065030.1	Gs07G099880.1
Gs01G072410.1	Gs04G003710.1	Gs07G129550.1
Gs04G001750.1	Gs01G178920.1	Gs02G131130.1
Gs09G041800.1	Gs04G096670.1	Gs08G014400.1
Gs04G036120.1	Gs02G029980.1	Gs02G122730.1
Gs09G038710.1	Gs05G008880.1	Gs02G166090.1
Gs03G046160.1	Gs02G071980.1	Gs04G081570.1
Gs07G128130.1	Gs01G240690.1	Gs08G030050.1
Gs06G000250.1	Gs09G077770.1	Gs02G151840.1
Gs01G028930.1	Gs03G042120.1	Gs08G096690.1
Gs05G044650.1	Gs07G104110.1	Gs08G013360.1
Gs05G017760.1	Gs03G140390.1	Gs06G005730.1
Gs02G136090.1	Gs02G148260.1	Gs10G098700.1
Gs01G127290.1	Gs07G069100.1	Gs07G125110.1
Gs03G028980.1	Gs07G093010.1	Gs08G067830.1
Gs02G168860.1	Gs03G141450.1	Gs07G122090.1
Gs04G100700.1	Gs10G061000.1	Gs09G013830.1
Gs01G163200.1	Gs02G163530.1	Gs05G137710.1
Gs04G019490.1	Gs05G003120.1	Gs05G077610.1
Gs07G112950.1	Gs05G093150.1	Gs08G037140.1
Gs09G019280.1	Gs05G131180.1	Gs05G056970.1
Gs07G069930.1	Gs08G052000.1	Gs05G025270.1
Gs08G042630.1	Gs03G107210.1	Gs01G175810.1
Gs05G043870.1	Gs07G086750.1	Gs09G085400.1
Gs07G078740.1	Gs05G143190.1	Gs06G019710.1
Gs02G162720.1	Gs02G036430.1	Gs08G018520.1
Gs09G071100.1	Gs03G128450.1	Gs03G010610.1
Gs04G001130.1	Gs10G084010.1	Gs07G113110.1
Gs01G204850.1	Gs04G004330.1	Gs06G014130.1
Gs06G014200.1	Gs02G007390.1	Gs06G081610.1
Gs10G008520.1	Gs01G154840.1	Gs02G014980.1
Gs07G073360.1	Gs02G002060.1	Gs05G016900.1
Gs10G091850.1	Gs08G053070.1	Gs02G036980.1
Gs08G068950.1	Gs03G014250.1	Gs05G158470.1
Gs01G242490.1	Gs04G096570.1	Gs01G256740.1
Gs01G270020.1	Gs09G068540.1	Gs06G021110.1
Gs01G251560.1	Gs07G095820.1	Gs05G038750.1
Gs07G116500.1	Gs03G060530.1	Gs06G034240.1
Gs05G170390.1	Gs04G101910.1	Gs07G002210.1
Gs06G011730.1	Gs10G084540.1	Gs07G107330.1
Gs02G053250.1	Gs02G000170.1	Gs06G065860.1
Gs06G037320.1	Gs03G128370.1	Gs08G022380.1
Gs05G027100.1	Gs10G029710.1	Gs09G014410.1
Gs02G046110.1	Gs01G243180.1	Gs02G033710.1
Gs07G009500.1	Gs10G094520.1	Gs06G065770.1
Gs07G092870.1	Gs01G092070.1	Gs06G039010.1
Gs04G020220.1	Gs09G023210.1	Gs09G041350.1
Gs02G123900.1	Gs02G049510.1	Gs10G014460.1
Gs06G020080.1	Gs03G152930.1	Gs05G152630.1
Gs07G123270.1	Gs05G168460.1	Gs08G067650.1
Gs01G155540.1	Gs02G149660.1	Gs08G031260.1
Gs09G002640.1	Gs02G157070.1	Gs09G041840.1
Gs04G070110.1	Gs10G007710.1	Gs04G032810.1
Gs02G172080.1	Gs03G001830.1	Gs02G082570.1
Gs08G060840.1	Gs02G052110.1	Gs07G095110.1
Gs05G095490.1	Gs01G183110.1	Gs10G052850.1
Gs08G076280.1	Gs07G124260.1	Gs07G076650.1
Gs07G059340.1	Gs05G119880.1	Gs09G067380.1
Gs05G049430.1	Gs07G064490.1	Gs08G027750.1
Gs04G102750.1	Gs03G013090.1	Gs01G045100.1
Gs06G011150.1	Gs09G062380.1	Gs06G023440.1
Gs06G007870.1	Gs08G039320.1	Gs07G010770.1
Gs09G075460.1	Gs01G151250.1	Gs02G150040.1
Gs10G017760.1	Gs06G099890.1	Gs04G094940.1
Gs01G206150.1	Gs01G181580.1	Gs04G114590.1
Gs02G174260.1	Gs04G060880.1	Gs04G087410.1
Gs02G135820.1	Gs02G065690.1	Gs07G007260.1
Gs01G067140.1	Gs09G018990.1	Gs10G010670.1
Gs08G064610.1	Gs05G040920.1	Gs05G113480.1
Gs09G006910.1	Gs03G117170.1	Gs06G091570.1
Gs02G148640.1	Gs01G175480.1	Gs06G005430.1
Gs02G112340.1	Gs05G099960.1	Gs01G119570.1
Gs03G128730.1	Gs01G254790.1	Gs02G078570.1
Gs05G148030.1	Gs03G129290.1	Gs05G024820.1
Gs05G054870.1	Gs10G083440.1	Gs05G160620.1
Gs01G266900.1	Gs09G001760.1	Gs07G032830.1
Gs01G243990.1	Gs01G179020.1	Gs01G261780.1
Gs02G090540.1	Gs01G078380.1	Gs05G038320.1
Gs08G063600.1	Gs04G017460.1	Gs08G060960.1
Gs06G102660.1	Gs05G034890.1	Gs05G145110.1
Gs02G113370.1	Gs02G164300.1	Gs05G090180.1
Gs04G114070.1	Gs10G077190.1	Gs02G005540.1
Gs09G002330.1	Gs03G034450.1	Gs01G204280.1
Gs03G142600.1	Gs07G100640.1	Gs10G059890.1
Gs03G145580.1	Gs05G169520.1	Gs04G111690.1
Gs01G245300.1	Gs05G102290.1	Gs09G055430.1
Gs05G052690.1	Gs06G004570.1	Gs06G011600.1
Gs06G095160.1	Gs01G075940.1	Gs02G047560.1
Gs01G220240.1	Gs10G001750.1	Gs08G011280.1
Gs03G040690.1	Gs03G109190.1	Gs05G123040.1
Gs01G246590.1	Gs05G091060.1	Gs03G009740.1
Gs06G002990.1	Gs03G004390.1	Gs01G206610.1
Gs02G123290.1	Gs03G124800.1	Gs07G126940.1
Gs10G031180.1	Gs05G143500.1	Gs07G036880.1
Gs05G028390.1	Gs01G062970.1	Gs06G023970.1
Gs01G137230.1	Gs05G052290.1	Gs10G092150.1
Gs09G058260.1	Gs09G008680.1	Gs05G000500.1
Gs07G100500.1	Gs04G108530.1	Gs08G063170.1
Gs06G014560.1	Gs01G060810.1	Gs03G155640.1
Gs01G227060.1	Gs01G221920.1	Gs07G016010.1
Gs10G048610.1	Gs10G059920.1	Gs01G257710.1
Gs07G056220.1	Gs05G029500.1	Gs03G131620.1
Gs01G039030.1	Gs09G081710.1	Gs05G030270.1
Gs01G073330.1	Gs05G052960.1	Gs02G098150.1
Gs02G029360.1	Gs08G028550.1	Gs09G003080.1
Gs10G087470.1	Gs09G043460.1	Gs01G145400.1
Gs06G078180.1	Gs07G079680.1	Gs05G007590.1
Gs02G043980.1	Gs06G008350.1	Gs08G032670.1
Gs02G160330.1	Gs03G107700.1	Gs06G030670.1
Gs01G112380.1	Gs09G030730.1	Gs07G063200.1
Gs05G027660.1	Gs04G027160.1	Gs06G032730.1
Gs01G241430.1	Gs05G152950.1	Gs10G026080.1
Gs03G053850.1	Gs01G251950.1	Gs05G063390.1
Gs02G166540.1	Gs07G102250.1	Gs01G069240.1
Gs07G039860.1	Gs01G249850.1	Gs08G021930.1
Gs03G135210.1	Gs09G039410.1	Gs08G055970.1
Gs10G052930.1	Gs09G047140.1	Gs03G132860.1
Gs01G040000.1	Gs03G138890.1	Gs05G042310.1
Gs03G140820.1	Gs07G092690.1	Gs06G090800.1
Gs07G002640.1	Gs10G085430.1	Gs06G020050.1
Gs10G014600.1	Gs07G084790.1	Gs08G063650.1
Gs09G053520.1	Gs03G019640.1	Gs05G040490.1
Gs10G024950.1	Gs01G176290.1	Gs05G043610.1
Gs02G131450.1	Gs01G181460.1	Gs02G040460.1
Gs05G031840.1	Gs05G085960.1	Gs01G256750.1
Gs08G037520.1	Gs03G031010.1	Gs03G135100.1
Gs07G099870.1	Gs07G001870.1	Gs07G128080.1
Gs10G066720.1	Gs10G086190.1	Gs03G097220.1
Gs08G015170.1	Gs05G082150.1	Gs01G122830.1
Gs07G002520.1	Gs03G045170.1	Gs05G065430.1
Gs05G050750.1	Gs09G071260.1	Gs01G236170.1
Gs01G078980.1	Gs03G002410.1	Gs03G130850.1
Gs05G166140.1	Gs04G005510.1	Gs05G042320.1
Gs02G128130.1	Gs04G110120.1	Gs01G162940.1
Gs02G126970.1	Gs02G121740.1	Gs05G085530.1
Gs08G054040.1	Gs09G003740.1	Gs02G108460.1
Gs01G245270.1	Gs05G160860.1	Gs01G181970.1
Gs02G058730.1	Gs05G025460.1	Gs01G120450.1
Gs03G142740.1	Gs07G125820.1	Gs06G068970.1
Gs01G114030.1	Gs08G047150.1	Gs07G031550.1
Gs03G054890.1	Gs05G148170.1	Gs08G016640.1
Gs01G140820.1	Gs10G014650.1	Gs01G169260.1
Gs03G132420.1	Gs05G165610.1	Gs05G168450.1
Gs08G039370.1	Gs04G098640.1	Gs08G031020.1
Gs02G113860.1	Gs04G089120.1	Gs03G110970.1
Gs01G177000.1	Gs02G157960.1	Gs05G032060.1
Gs01G237830.1	Gs01G266170.1	Gs03G151900.1
Gs04G059290.1	Gs03G117070.1	Gs03G039480.1
Gs05G139730.1	Gs08G035510.1	Gs07G071460.1
Gs01G043230.1	Gs07G056720.1	Gs07G030580.1
Gs10G035620.1	Gs05G067570.1	Gs05G158620.1
Gs01G063220.1	Gs03G143810.1	Gs03G138310.1
Gs02G126410.1	Gs08G036220.1	Gs03G154330.1
Gs09G062710.1	Gs05G145470.1	Gs02G054930.1
Gs04G000840.1	Gs04G005690.1	Gs01G141610.1
Gs08G019350.1	Gs03G097830.1	Gs04G108130.1
Gs06G009490.1	Gs04G000150.1	Gs06G018670.1
Gs05G124550.1	Gs04G093450.1	Gs01G088890.1
Gs06G075800.1	Gs02G037880.1	Gs04G019030.1
Gs04G112510.1	Gs09G074050.1	Gs02G061030.1
Gs02G107270.1	Gs01G220750.1	Gs03G031830.1
Gs07G038870.1	Gs05G019910.1	Gs07G050820.1
Gs03G140270.1	Gs08G004490.1	Gs02G166180.1
Gs06G021960.1	Gs01G141510.1	Gs01G083440.1
Gs03G009050.1	Gs06G069370.1	Gs08G013540.1
Gs03G055810.1	Gs06G017870.1	Gs02G117510.1
Gs04G005870.1	Gs06G063080.1	Gs07G070650.1
Gs06G046950.1	Gs02G159540.1	Gs01G113900.1
Gs05G022820.1	Gs02G161890.1	Gs05G106580.1
Gs01G155960.1	Gs05G028520.1	Gs01G148360.1
Gs03G151770.1	Gs05G058780.1	Gs07G008950.1
Gs04G097080.1	Gs03G006280.1	Gs06G029750.1
Gs04G005130.1	Gs09G084650.1	Gs09G018960.1
Gs03G113130.1	Gs05G132490.1	Gs05G140480.1
Gs03G015210.1	Gs05G132050.1	Gs08G021200.1
Gs01G269250.1	Gs03G020540.1	Gs06G006180.1
Gs02G009550.1	Gs01G255130.1	Gs02G089160.1
Gs10G011590.1	Gs03G056470.1	Gs08G078630.1
Gs01G181370.1	Gs03G063320.1	Gs09G020200.1
Gs02G139090.1	Gs05G067950.1	Gs10G052070.1
Gs07G102710.1	Gs06G026360.1	Gs02G003910.1
Gs05G067430.1	Gs01G176770.1	Gs01G261130.1
Gs04G096160.1	Gs10G002700.1	Gs07G090510.1
Gs10G070660.1	Gs01G181620.1	Gs05G094380.1
Gs07G108320.1	Gs08G053080.1	Gs04G076290.1
Gs04G108080.1	Gs08G097240.1	Gs01G056040.1
Gs01G266280.1	Gs08G020330.1	Gs05G153870.1
Gs08G068670.1	Gs09G082000.1	Gs10G085600.1
Gs07G082360.1	Gs02G031790.1	Gs03G130840.1
Gs07G049610.1	Gs03G141850.1	Gs05G151160.1
Gs07G101230.1	Gs08G010830.1	Gs02G136870.1
Gs02G137070.1	Gs06G100800.1	Gs01G248730.1
Gs05G133530.1	Gs07G070510.1	Gs07G127170.1
Gs10G026220.1	Gs09G014300.1	Gs04G027970.1
Gs07G086150.1	Gs10G095000.1	Gs05G163770.1
Gs02G058860.1	Gs07G063060.1	Gs05G155330.1
Gs08G064050.1	Gs07G129000.1	Gs05G166270.1
Gs09G019260.1	Gs01G235470.1	Gs01G147410.1
Gs06G038910.1	Gs05G151960.1	Gs07G020680.1
Gs04G008250.1	Gs05G052470.1	Gs04G032350.1
Gs01G241050.1	Gs05G126560.1	Gs01G154950.1
Gs01G076780.1	Gs06G073590.1	Gs03G144700.1
Gs06G053150.1	Gs09G008360.1	Gs03G022690.1
Gs08G042840.1	Gs10G012990.1	Gs08G020870.1
Gs02G112240.1	Gs05G067920.1	Gs10G030330.1
Gs07G081640.1	Gs01G273540.1	Gs08G062530.1
Gs10G061660.1	Gs02G107140.1	Gs07G117900.1
Gs03G109080.1	Gs01G136180.1	Gs03G000210.1
Gs01G141130.1	Gs01G084760.1	Gs02G042430.1
Gs09G018820.1	Gs08G027610.1	Gs08G074890.1
Gs08G037010.1	Gs09G072460.1	Gs10G024740.1
Gs09G021210.1	Gs03G002880.1	Gs02G078510.1
Gs05G145120.1	Gs02G045050.1	Gs06G059330.1
Gs09G008890.1	Gs04G064090.1	Gs02G125560.1
Gs02G070210.1	Gs06G019760.1	Gs03G146490.1
Gs04G025740.1	Gs03G090870.1	Gs01G202940.1
Gs02G151220.1	Gs05G153770.1	Gs09G086000.1
Gs02G130780.1	Gs05G038020.1	Gs04G010350.1
Gs01G110270.1	Gs04G097250.1	Gs07G116920.1
Gs02G053380.1	Gs07G127490.1	Gs01G205000.1
Gs01G205650.1	Gs10G060960.1	Gs01G104130.1
Gs05G164500.1	Gs01G246330.1	Gs06G028310.1
Gs03G133320.1	Gs07G129400.1	Gs08G039400.1
Gs03G140020.1	Gs01G274610.1	Gs07G028720.1
Gs08G036610.1	Gs05G101490.1	Gs08G074330.1
Gs05G159420.1	Gs02G060830.1	Gs06G027550.1
Gs03G051290.1	Gs05G029240.1	Gs03G125180.1
Gs07G087930.1	Gs06G026920.1	Gs03G096820.1
Gs01G061670.1	Gs01G175390.1	Gs05G059640.1
Gs02G039610.1	Gs08G016850.1	Gs02G051940.1
Gs01G267670.1	Gs05G011880.1	Gs03G030140.1
Gs04G019480.1	Gs09G018150.1	Gs02G167550.1
Gs09G062540.1	Gs05G143130.1	Gs09G054180.1
Gs06G077540.1	Gs03G127970.1	Gs05G144840.1
Gs04G039880.1	Gs08G050850.1	Gs01G028720.1
Gs01G124100.1	Gs04G101430.1	Gs08G002550.1
Gs10G082140.1	Gs01G056540.1	Gs05G132790.1
Gs10G009290.1	Gs01G165260.1	Gs08G006110.1
Gs08G020980.1	Gs03G150130.1	Gs06G001490.1
Gs08G022670.1	Gs03G036890.1	Gs05G143820.1
Gs09G005870.1	Gs09G018600.1	Gs08G053220.1
Gs01G099570.1	Gs08G035730.1	Gs05G139770.1
Gs08G003050.1	Gs05G166920.1	Gs09G026190.1
Gs01G032150.1	Gs05G170840.1	Gs08G046710.1
Gs09G016770.1	Gs02G133320.1	Gs01G214300.1
Gs05G048420.1	Gs07G125740.1	Gs02G148960.1
Gs05G136200.1	Gs05G052860.1	Gs02G041990.1
Gs07G017670.1	Gs07G095660.1	Gs01G065720.1
Gs04G009250.1	Gs08G016870.1	Gs01G130140.1
Gs02G114030.1	Gs02G119200.1	Gs10G037530.1
Gs06G068280.1	Gs06G027610.1	Gs06G092120.1
Gs08G042410.1	Gs01G071890.1	Gs10G025110.1
Gs04G074950.1	Gs10G031630.1	Gs07G119360.1
Gs06G102000.1	Gs05G117840.1	Gs07G072490.1
Gs08G046790.1	Gs03G151580.1	Gs01G210010.1
Gs04G002630.1	Gs09G009700.1	Gs06G096670.1
Gs02G174100.1	Gs10G045850.1	Gs03G002560.1
Gs04G000810.1	Gs04G041290.1	Gs05G126530.1
Gs07G015950.1	Gs04G066740.1	Gs03G032840.1
Gs04G007250.1	Gs03G142570.1	Gs10G023040.1
Gs02G129200.1	Gs02G144920.1	Gs01G177890.1
Gs01G178480.1	Gs03G027150.1	Gs05G059010.1
Gs07G057760.1	Gs02G010430.1	Gs09G081880.1
Gs06G004120.1	Gs09G047450.1	Gs03G083030.1
Gs01G260700.1	Gs03G054830.1	Gs07G028530.1
Gs07G014690.1	Gs10G029790.1	Gs09G009780.1
Gs04G017780.1	Gs01G060690.1	Gs05G106370.1
Gs06G005330.1	Gs07G023060.1	Gs06G021930.1
Gs04G025040.1	Gs03G154620.1	Gs04G012630.1
Gs01G110100.1	Gs01G186050.1	Gs10G052570.1
Gs05G084180.1	Gs05G137610.1	Gs09G020560.1
Gs01G248790.1	Gs07G115550.1	Gs07G113160.1
Gs08G076610.1	Gs02G132340.1	Gs03G024740.1
Gs04G046130.1	Gs01G131970.1	Gs09G015880.1
Gs02G092790.1	Gs03G050430.1	Gs02G008360.1
Gs05G035150.1	Gs08G063400.1	Gs06G016510.1
Gs03G142290.1	Gs02G100190.1	Gs02G161960.1
Gs03G013450.1	Gs05G150430.1	Gs10G098680.1
Gs01G215930.1	Gs06G007980.1	Gs03G049200.1
Gs03G043320.1	Gs10G038720.1	Gs03G155730.1
Gs02G014320.1	Gs09G060550.1	Gs09G027450.1
Gs03G140810.1	Gs01G080350.1	Gs06G013150.1
Gs10G060500.1	Gs08G060310.1	Gs01G079630.1
Gs05G052830.1	Gs09G072740.1	Gs02G066110.1
Gs06G026340.1	Gs05G064430.1	Gs08G040280.1
Gs10G001730.1	Gs10G027160.1	Gs03G148770.1
Gs06G004230.1	Gs05G055640.1	Gs02G120650.1
Gs01G262470.1	Gs01G246030.1	Gs05G164180.1
Gs01G212270.1	Gs05G156230.1	Gs02G034160.1
Gs02G139880.1	Gs05G048290.1	Gs02G070160.1
Gs07G010900.1	Gs10G057910.1	Gs09G055650.1
Gs06G006130.1	Gs03G031000.1	Gs05G168240.1
Gs04G105840.1	Gs09G079900.1	Gs03G120240.1
Gs05G130890.1	Gs06G043840.1	Gs02G103640.1
Gs01G204340.1	Gs08G015570.1	Gs10G010990.1
Gs02G001630.1	Gs07G078630.1	Gs09G032780.1
Gs08G091730.1	Gs01G252060.1	Gs06G012830.1
Gs07G040290.1	Gs04G109020.1	Gs03G026300.1
Gs06G098800.1	Gs05G168520.1	Gs09G005430.1
Gs05G033440.1	Gs04G046270.1	Gs08G015180.1
Gs02G106880.1	Gs07G042430.1	Gs07G065300.1
Gs01G086220.1	Gs06G037940.1	Gs03G013170.1
Gs02G122550.1	Gs05G079530.1	Gs02G126460.1
Gs02G008660.1	Gs01G240500.1	Gs01G175170.1
Gs04G006210.1	Gs05G135850.1	Gs08G000290.1
Gs05G141040.1	Gs01G097570.1	Gs02G049600.1
Gs02G039680.1	Gs02G116060.1	Gs07G081950.1
Gs01G061260.1	Gs04G014720.1	Gs10G005330.1
Gs10G047430.1	Gs05G018020.1	Gs02G107910.1
Gs09G058140.1	Gs01G251440.1	Gs01G214580.1
Gs05G129930.1	Gs10G052130.1	Gs09G044390.1
Gs01G111740.1	Gs10G007610.1	Gs01G044330.1
Gs06G097330.1	Gs10G038560.1	Gs01G038670.1
Gs07G123960.1	Gs02G025300.1	Gs03G031770.1
Gs02G140420.1	Gs08G034780.1	Gs06G015790.1
Gs05G165760.1	Gs07G115310.1	Gs10G076340.1
Gs04G051800.1	Gs10G088180.1	Gs06G005820.1
Gs10G096050.1	Gs07G036980.1	Gs06G095970.1
Gs01G182690.1	Gs08G014690.1	Gs10G097970.1
Gs01G177010.1	Gs10G098690.1	Gs10G052470.1
Gs05G083670.1	Gs02G056580.1	Gs09G054980.1
Gs07G069450.1	Gs03G113240.1	Gs08G022900.1
Gs07G064050.1	Gs10G044010.1	Gs07G099330.1
Gs09G037050.1	Gs02G155880.1	Gs03G017290.1
Gs07G076930.1	Gs03G122580.1	Gs09G072910.1
Gs03G108900.1	Gs07G092760.1	Gs01G049390.1
Gs01G045510.1	Gs06G012850.1	Gs05G027340.1
Gs09G074800.1	Gs05G065470.1	Gs07G094030.1
Gs10G008560.1	Gs02G149710.1	Gs01G106330.1
Gs10G055670.1	Gs02G158490.1	Gs05G049310.1
Gs04G020160.1	Gs07G120610.1	Gs05G130580.1
Gs02G165550.1	Gs01G208220.1	Gs01G181790.1
Gs06G019650.1	Gs09G002260.1	Gs04G077050.1
Gs09G029510.1	Gs01G159910.1	Gs07G018180.1
Gs08G091750.1	Gs03G128290.1	Gs02G145110.1
Gs08G037490.1	Gs05G023310.1	Gs04G029500.1
Gs06G091750.1	Gs02G121550.1	Gs07G090390.1
Gs06G029670.1	Gs01G211220.1	Gs01G064540.1
Gs09G030080.1	Gs03G154870.1	Gs09G037320.1
Gs01G245030.1	Gs06G010370.1	Gs06G030230.1
Gs04G050780.1	Gs01G051290.1	Gs01G246460.1
Gs08G064910.1	Gs06G077200.1	Gs07G076310.1
Gs04G111220.1	Gs02G112780.1	Gs02G105870.1
Gs09G006820.1	Gs06G006470.1	Gs04G102190.1
Gs01G104290.1	Gs05G166300.1	Gs03G105240.1
Gs03G016580.1	Gs05G101100.1	Gs10G004680.1
Gs08G018250.1	Gs03G071370.1
Gs05G093040.1	Gs01G075430.1
Gs07G084320.1	Gs01G142440.1
Gs06G091180.1	Gs01G273190.1
Gs02G086340.1	Gs07G120900.1
Gs05G105210.1	Gs04G018370.1
Gs08G085890.1	Gs07G108680.1
Gs02G013150.1	Gs05G063240.1
Gs09G059060.1	Gs10G044180.1
Gs09G070270.1	Gs02G089270.1
Gs09G087940.1	Gs01G051620.1
Gs01G166030.1	Gs08G067380.1
Gs04G106350.1	Gs03G014740.1
Gs01G267970.1	Gs02G159340.1
Gs02G175120.1	Gs03G028610.1
Gs01G215400.1	Gs05G135550.1
Gs01G164370.1	Gs08G025790.1
Gs01G089770.1	Gs08G010690.1
Gs10G029110.1	Gs08G052460.1
Gs08G077180.1	Gs07G074940.1
Gs06G013920.1	Gs07G080610.1
Gs06G060910.1	Gs09G063170.1
Gs04G009140.1	Gs03G017060.1
Gs06G042030.1	Gs10G030720.1
Gs08G040390.1	Gs10G087090.1
Gs01G266910.1	Gs06G006230.1
Gs01G179760.1	Gs02G162740.1
Gs07G076180.1	Gs07G097930.1
Gs01G125550.1	Gs07G057540.1
Gs07G055620.1	Gs09G055160.1
Gs03G140320.1	Gs02G122530.1
Gs08G040710.1	Gs07G087250.1
Gs09G072320.1	Gs10G020840.1
Gs06G036370.1	Gs08G082420.1
Gs02G167340.1	Gs03G116030.1
Gs05G004780.1	Gs08G019270.1
Gs02G171230.1	Gs09G076010.1

## Sheet:  Suppl Table9
Table S9.1. Transcription Factors List in Green Module				Table S9.2. Transcription Factors List in Blue Module
GeneID	TF	Class II		GeneID	TF	Class II	GeneID	TF	Class II
Gs02G071480.1	AP2/ERF-AP2	AP2/ERF->AP2/ERF-AP2		Gs03G025460.1	Alfin-like	Alfin-like	Gs07G090960.1	HB-KNOX	HB->HB-KNOX
Gs02G062220.1	AP2/ERF-ERF	AP2/ERF->AP2/ERF-ERF		Gs08G004120.1	AP2/ERF-AP2	AP2/ERF->AP2/ERF-AP2	Gs02G056460.1	HB-other	HB->HB-other
Gs09G038710.1	AP2/ERF-ERF	AP2/ERF->AP2/ERF-ERF		Gs04G017460.1	AP2/ERF-ERF	AP2/ERF->AP2/ERF-ERF	Gs02G157550.1	HB-other	HB->HB-other
Gs05G171270.1	ARID	ARID		Gs01G113040.1	AP2/ERF-ERF	AP2/ERF->AP2/ERF-ERF	Gs03G104100.1	HB-other	HB->HB-other
Gs06G026720.1	AUX/IAA	AUX/IAA		Gs02G132330.1	AP2/ERF-ERF	AP2/ERF->AP2/ERF-ERF	Gs01G242590.1	HB-other	HB->HB-other
Gs02G028290.1	AUX/IAA	AUX/IAA		Gs03G150030.1	AP2/ERF-ERF	AP2/ERF->AP2/ERF-ERF	Gs04G066940.1	HB-WOX	HB->HB-WOX
Gs02G028260.1	AUX/IAA	AUX/IAA		Gs05G040140.1	AP2/ERF-ERF	AP2/ERF->AP2/ERF-ERF	Gs06G082360.1	HSF	HSF
Gs10G044520.1	AUX/IAA	AUX/IAA		Gs10G025040.1	AP2/ERF-ERF	AP2/ERF->AP2/ERF-ERF	Gs09G084980.1	HSF	HSF
Gs07G002520.1	B3	B3->B3		Gs05G158010.1	AP2/ERF-ERF	AP2/ERF->AP2/ERF-ERF	Gs08G045320.1	IWS1	IWS1
Gs09G001830.1	B3-ARF	B3->B3-ARF		Gs10G075490.1	AP2/ERF-ERF	AP2/ERF->AP2/ERF-ERF	Gs05G047930.1	IWS1	IWS1
Gs04G008390.1	BBR-BPC	BBR-BPC		Gs07G079630.1	ARID	ARID	Gs01G248220.1	Jumonji	Jumonji
Gs10G046620.1	BES1	BES1		Gs08G031020.1	ARID	ARID	Gs04G027970.1	LIM	LIM
Gs02G043980.1	bHLH	bHLH		Gs02G067290.1	AUX/IAA	AUX/IAA	Gs06G020020.1	LOB	LOB
Gs06G002310.1	bHLH	bHLH		Gs03G131050.1	AUX/IAA	AUX/IAA	Gs01G054020.1	MADS-MIKC	MADS->MADS-MIKC
Gs07G127750.1	bHLH	bHLH		Gs05G053060.1	AUX/IAA	AUX/IAA	Gs03G145480.1	MADS-MIKC	MADS->MADS-MIKC
Gs02G039610.1	bHLH	bHLH		Gs05G053230.1	AUX/IAA	AUX/IAA	Gs06G013280.1	MADS-MIKC	MADS->MADS-MIKC
Gs07G049610.1	bHLH	bHLH		Gs01G213440.1	B3	B3->B3	Gs08G077970.1	MADS-MIKC	MADS->MADS-MIKC
Gs08G064610.1	bZIP	bZIP		Gs01G213460.1	B3	B3->B3	Gs09G066030.1	MADS-MIKC	MADS->MADS-MIKC
Gs01G165640.1	bZIP	bZIP		Gs06G030230.1	B3	B3->B3	Gs05G090180.1	MADS-M-type	MADS->MADS-M-type
Gs10G028650.1	bZIP	bZIP		Gs10G081220.1	B3-ARF	B3->B3-ARF	Gs02G153570.1	mTERF	mTERF
Gs01G033080.1	C2C2-LSD	C2C2->C2C2-LSD		Gs02G037520.1	B3-ARF	B3->B3-ARF	Gs05G153860.1	mTERF	mTERF
Gs02G034460.1	C2H2	C2H2		Gs03G023160.1	B3-ARF	B3->B3-ARF	Gs05G153870.1	mTERF	mTERF
Gs02G169610.1	C2H2	C2H2		Gs09G077960.1	bHLH	bHLH	Gs10G023040.1	mTERF	mTERF
Gs07G123830.1	C2H2	C2H2		Gs06G068540.1	bHLH	bHLH	Gs10G026080.1	mTERF	mTERF
Gs07G123850.1	C2H2	C2H2		Gs01G097860.1	bHLH	bHLH	Gs02G006970.1	MYB	MYB->MYB
Gs07G123880.1	C2H2	C2H2		Gs03G048000.1	bHLH	bHLH	Gs02G145950.1	MYB	MYB->MYB
Gs07G123900.1	C2H2	C2H2		Gs03G096040.1	bHLH	bHLH	Gs02G160420.1	MYB	MYB->MYB
Gs07G123940.1	C2H2	C2H2		Gs03G111940.1	bHLH	bHLH	Gs03G097060.1	MYB	MYB->MYB
Gs08G068950.1	C2H2	C2H2		Gs04G010270.1	bHLH	bHLH	Gs04G103160.1	MYB	MYB->MYB
Gs02G112340.1	C3H	C3H		Gs05G049220.1	bHLH	bHLH	Gs05G000420.1	MYB	MYB->MYB
Gs07G079490.1	C3H	C3H		Gs05G155130.1	bHLH	bHLH	Gs05G000440.1	MYB	MYB->MYB
Gs09G083530.1	C3H	C3H		Gs06G003610.1	bHLH	bHLH	Gs08G011330.1	MYB	MYB->MYB
Gs10G052930.1	C3H	C3H		Gs06G092000.1	bHLH	bHLH	Gs03G127970.1	MYB-related	MYB->MYB-related
Gs09G001000.1	FAR1	FAR1		Gs08G014660.1	bHLH	bHLH	Gs01G261250.1	MYB-related	MYB->MYB-related
Gs01G114100.1	GARP-ARR-B	GARP->GARP-ARR-B		Gs08G014670.1	bHLH	bHLH	Gs08G040280.1	MYB-related	MYB->MYB-related
Gs04G102750.1	GARP-G2-like	GARP->GARP-G2-like		Gs10G025010.1	bHLH	bHLH	Gs09G014410.1	MYB-related	MYB->MYB-related
Gs09G081000.1	GARP-G2-like	GARP->GARP-G2-like		Gs10G067190.1	bHLH	bHLH	Gs01G050600.1	NAC	NAC
Gs05G004780.1	GARP-G2-like	GARP->GARP-G2-like		Gs10G052070.1	bHLH	bHLH	Gs06G012850.1	NAC	NAC
Gs05G105210.1	GeBP	GeBP		Gs03G028880.1	bZIP	bZIP	Gs03G010500.1	NAC	NAC
Gs04G103060.1	GNAT	GNAT		Gs09G079030.1	bZIP	bZIP	Gs03G154710.1	NAC	NAC
Gs01G215400.1	GNAT	GNAT		Gs04G095380.1	bZIP	bZIP	Gs07G058120.1	NAC	NAC
Gs02G114820.1	GRAS	GRAS		Gs02G149340.1	bZIP	bZIP	Gs07G075580.1	NAC	NAC
Gs04G009640.1	GRAS	GRAS		Gs06G095320.1	bZIP	bZIP	Gs01G104130.1	NAC	NAC
Gs04G009660.1	GRAS	GRAS		Gs07G079680.1	bZIP	bZIP	Gs03G115210.1	NF-YB	NF-Y->NF-YB
Gs08G068250.1	GRAS	GRAS		Gs07G002130.1	bZIP	bZIP	Gs06G007980.1	NF-YB	NF-Y->NF-YB
Gs10G055670.1	GRAS	GRAS		Gs10G010670.1	bZIP	bZIP	Gs06G099580.1	NF-YB	NF-Y->NF-YB
Gs06G009350.1	HB-BELL	HB->HB-BELL		Gs07G095680.1	C2C2-CO-like	C2C2->C2C2-CO-like	Gs07G121230.1	NF-YB	NF-Y->NF-YB
Gs06G094300.1	HB-HD-ZIP	HB->HB-HD-ZIP		Gs08G024490.1	C2C2-CO-like	C2C2->C2C2-CO-like	Gs05G042310.1	NF-YB	NF-Y->NF-YB
Gs08G074990.1	HB-HD-ZIP	HB->HB-HD-ZIP		Gs01G147100.1	C2C2-Dof	C2C2->C2C2-Dof	Gs05G127110.1	NF-YC	NF-Y->NF-YC
Gs04G087910.1	HB-KNOX	HB->HB-KNOX		Gs02G010430.1	C2C2-Dof	C2C2->C2C2-Dof	Gs02G064420.1	OFP	OFP
Gs05G032050.1	IWS1	IWS1		Gs05G025250.1	C2C2-Dof	C2C2->C2C2-Dof	Gs05G008810.1	PHD	PHD
Gs01G074950.1	LUG	LUG		Gs07G108680.1	C2C2-Dof	C2C2->C2C2-Dof	Gs02G145110.1	PHD	PHD
Gs06G078490.1	MADS-MIKC	MADS->MADS-MIKC		Gs01G035260.1	C2C2-GATA	C2C2->C2C2-GATA	Gs03G013570.1	PHD	PHD
Gs10G026220.1	MADS-M-type	MADS->MADS-M-type		Gs04G016150.1	C2C2-GATA	C2C2->C2C2-GATA	Gs08G032690.1	PLATZ	PLATZ
Gs09G074800.1	mTERF	mTERF		Gs06G100190.1	C2C2-GATA	C2C2->C2C2-GATA	Gs02G009820.1	SBP	SBP
Gs02G006890.1	MYB	MYB->MYB		Gs10G045780.1	C2C2-GATA	C2C2->C2C2-GATA	Gs04G097600.1	SBP	SBP
Gs05G068500.1	MYB	MYB->MYB		Gs04G003710.1	C2C2-LSD	C2C2->C2C2-LSD	Gs07G100360.1	SBP	SBP
Gs02G117580.1	MYB-related	MYB->MYB-related		Gs09G070460.1	C2C2-YABBY	C2C2->C2C2-YABBY	Gs07G070680.1	SET	SET
Gs02G157400.1	MYB-related	MYB->MYB-related		Gs02G136870.1	C2C2-YABBY	C2C2->C2C2-YABBY	Gs02G107910.1	SET	SET
Gs06G009010.1	MYB-related	MYB->MYB-related		Gs01G060690.1	C2H2	C2H2	Gs03G009150.1	SNF2	SNF2
Gs06G098700.1	MYB-related	MYB->MYB-related		Gs01G215540.1	C2H2	C2H2	Gs04G016330.1	SNF2	SNF2
Gs07G078740.1	MYB-related	MYB->MYB-related		Gs03G151580.1	C2H2	C2H2	Gs02G000310.1	SNF2	SNF2
Gs10G066210.1	MYB-related	MYB->MYB-related		Gs04G058050.1	C2H2	C2H2	Gs07G010770.1	SNF2	SNF2
Gs03G142290.1	MYB-related	MYB->MYB-related		Gs07G029260.1	C2H2	C2H2	Gs02G048930.1	SWI/SNF-BAF60b	SWI/SNF-BAF60b
Gs04G009250.1	MYB-related	MYB->MYB-related		Gs09G072910.1	C2H2	C2H2	Gs03G142570.1	SWI/SNF-BAF60b	SWI/SNF-BAF60b
Gs01G134080.1	NAC	NAC		Gs03G062700.1	C3H	C3H	Gs08G054410.1	SWI/SNF-BAF60b	SWI/SNF-BAF60b
Gs03G002650.1	NAC	NAC		Gs03G063320.1	C3H	C3H	Gs04G012630.1	SWI/SNF-BAF60b	SWI/SNF-BAF60b
Gs05G157090.1	NAC	NAC		Gs04G034930.1	C3H	C3H	Gs09G055650.1	SWI/SNF-SWI3	SWI/SNF-SWI3
Gs09G054250.1	NAC	NAC		Gs03G000460.1	C3H	C3H	Gs03G036900.1	TAZ	TAZ
Gs01G104290.1	NAC	NAC		Gs03G125380.1	C3H	C3H	Gs10G051350.1	TCP	TCP
Gs01G260700.1	OFP	OFP		Gs05G068800.1	CSD	CSD	Gs10G001750.1	Tify	Tify
Gs03G007150.1	PLATZ	PLATZ		Gs03G025290.1	DBB	DBB	Gs01G236440.1	Tify	Tify
Gs04G003310.1	PLATZ	PLATZ		Gs02G064400.1	E2F-DP	E2F-DP	Gs02G102610.1	Tify	Tify
Gs08G022110.1	PLATZ	PLATZ		Gs04G110120.1	FAR1	FAR1	Gs05G082150.1	Tify	Tify
Gs07G004880.1	Pseudo ARR-B	Pseudo ARR-B		Gs04G086240.1	FAR1	FAR1	Gs10G009260.1	Tify	Tify
Gs06G000990.1	RB	RB		Gs07G078570.1	GARP-G2-like	GARP->GARP-G2-like	Gs09G082860.1	TRAF	TRAF
Gs05G012260.1	SET	SET		Gs09G078740.1	GARP-G2-like	GARP->GARP-G2-like	Gs03G145600.1	TRAF	TRAF
Gs01G032150.1	SET	SET		Gs07G130710.1	GNAT	GNAT	Gs03G004540.1	TRAF	TRAF
Gs07G010900.1	SNF2	SNF2		Gs08G020330.1	GNAT	GNAT	Gs05G145390.1	Trihelix	Trihelix
Gs05G141640.1	Tify	Tify		Gs02G175450.1	GNAT	GNAT	Gs05G163460.1	Trihelix	Trihelix
Gs10G001730.1	Tify	Tify		Gs01G075690.1	GRAS	GRAS	Gs06G065860.1	Trihelix	Trihelix
Gs08G024010.1	TRAF	TRAF		Gs07G110030.1	GRAS	GRAS	Gs03G127930.1	TUB	TUB
Gs01G267970.1	TRAF	TRAF		Gs08G060960.1	GRAS	GRAS	Gs02G113440.1	WRKY	WRKY
Gs07G102710.1	TRAF	TRAF		Gs05G169580.1	GRF	GRF	Gs05G036660.1	WRKY	WRKY
Gs04G017750.1	Trihelix	Trihelix		Gs07G003550.1	GRF	GRF	Gs07G092690.1	WRKY	WRKY
Gs04G001130.1	Trihelix	Trihelix		Gs01G162490.1	HB-BELL	HB->HB-BELL	Gs02G053930.1	WRKY	WRKY
Gs05G019430.1	Trihelix	Trihelix		Gs02G027020.1	HB-BELL	HB->HB-BELL	Gs03G141850.1	zf-HD	zf-HD
Gs09G061160.1	Trihelix	Trihelix		Gs10G043290.1	HB-BELL	HB->HB-BELL	Gs07G059110.1	zf-HD	zf-HD
Gs04G017780.1	Trihelix	Trihelix		Gs04G027320.1	HB-HD-ZIP	HB->HB-HD-ZIP
Gs02G127720.1	TUB	TUB		Gs01G252080.1	HB-HD-ZIP	HB->HB-HD-ZIP
Gs10G048260.1	TUB	TUB		Gs05G133770.1	HB-HD-ZIP	HB->HB-HD-ZIP
Gs02G001340.1	ULT	ULT		Gs05G154790.1	HB-HD-ZIP	HB->HB-HD-ZIP
Gs08G022670.1	WRKY	WRKY		Gs09G074930.1	HB-HD-ZIP	HB->HB-HD-ZIP
Gs04G104170.1	zf-HD	zf-HD		Gs05G077880.1	HB-HD-ZIP	HB->HB-HD-ZIP
